# Supplementary material for: Using vitality indicators to predict survival of aquatic animals released from fisheries
Source: Conserv Physiol. 2024 May 31;12(1):coae034. doi: 10.1093/conphys/coae034 (PMC11140223; doi:10.1093/conphys/coae034)
Supplement: Web_Material_coae034 [file web_material_coae034.zip]

Archive with 1 entries (1 files):
- Supplementary Data_WoS_results.xlsx
