# Supplementary material for: Using vitality indicators to predict survival of aquatic animals released from fisheries
Source: Conserv Physiol. 2024 May 31;12(1):coae034. doi: 10.1093/conphys/coae034 (PMC11140223; doi:10.1093/conphys/coae034)
Supplement: Web_Material_coae034 [file web_material_coae034.zip › Supplementary Data_WoS_results.xlsx]

## Sheet: Extraction
#	AU	PY	TI	VL	BP	EP	SO	PD	DI	Reference	AB	Species	Taxa	Study_location	Environment	Indicators_measured	Physiology	injury	reflex	ventilation	barotrauma	condition_index	activity/behaviour	metabolic_rate	Duration (immediate, days, weeks, months)	Held?	Held_in_groups	Techniques_used_survival	Context	Sampling_unit	Survival_Tested	survival_predicted	covariate_sex	covariate_weight	covariate_length	covariate_capturedepth	covariate_blood(lac)	covariate_airexposure	covariate_watertemp	covariate_airtemp	covariate_season	covariate_stressorduration	covariate_handlingtime	covariate_fighttime	covariate_gear	covariate_captivitytime	covariate_species
1	Bower, SD; Danylchuk, AJ; Brownscombe, JW; Thiem, JD; Cooke, SJ	2016	Evaluating effects of catch-and-release angling on peacock bass (Cichla ocellaris) in a Puerto Rican reservoir: A rapid assessment approach	175	95	102	FISHERIES RESEARCH	MAR	10.1016/j.fishres.2015.11.014	Bower, SD; Danylchuk, AJ; Brownscombe, JW; Thiem, JD; Cooke, SJ (2016) Evaluating effects of catch-and-release angling on peacock bass (Cichla ocellaris) in a Puerto Rican reservoir: A rapid assessment approach 175: 95-102 10.1016/j.fishres.2015.11.014	Catch-and-release recreational angling is growing in developing countries in tropical regions and can generate valuable economic activity. However, management agencies may not have the capacity for studies to determine how angling and handling practices influence the fate of released fish, an important consideration for effective management of the resource. We developed a 3-day rapid assessment p…	peacock bass	fish	Puerto Rico reservoir	0	RAMP, blood indices, injury	1	1	1						24 h	1	1	net pen	rec	treatment group	yes	no
2	Humborstad, OB; Breen, M; Davis, MW; Lokkeborg, S; Mangor-Jensen, A; Midling, KO; Olsen, RE	2016	Survival and recovery of longline- and pot-caught cod (Gadus morhua) for use in capture-based aquaculture (CBA)	174	103	108	FISHERIES RESEARCH	FEB	10.1016/j.fishres.2015.09.001	Humborstad, OB; Breen, M; Davis, MW; Lokkeborg, S; Mangor-Jensen, A; Midling, KO; Olsen, RE (2016) Survival and recovery of longline- and pot-caught cod (Gadus morhua) for use in capture-based aquaculture (CBA) 174: 103-108 10.1016/j.fishres.2015.09.001	In capture-based aquaculture (CBA) wild cod (Gadus morhua) are caught and held in sea cages in order to supply fresh, high-quality fish throughout the year. CBA of cod is attracting growing interest among the Norwegian fishing industry. The most common gear for CBA is the demersal seine net (Danish or Scottish seine). However, there are powerful incentives to increase the extent of CBA, but this …	Atlantic cod	fish	Norway	1	blood physiolology, reflex/buoyancy index	1		1						24 h	1	1	observations in captivity	aquaculture	treatment group	yes	yes													1
4	Raby, GD; Hinch, SG; Patterson, DA; Hills, JA; Thompson, LA; Cooke, SJ	2015	Mechanisms to explain purse seine bycatch mortality of coho salmon	25	1757	1775	ECOLOGICAL APPLICATIONS	OCT	10.1890/14-0798.1	Raby, GD; Hinch, SG; Patterson, DA; Hills, JA; Thompson, LA; Cooke, SJ (2015) Mechanisms to explain purse seine bycatch mortality of coho salmon 25: 1757-1775 10.1890/14-0798.1	Research on fisheries bycatch and discards frequently involves the assessment of reflex impairment, injury, or blood physiology as means of quantifying vitality and predicting post-release mortality, but exceptionally few studies have used all three metrics concurrently. We conducted an experimental purse seine fishery for Pacific salmon in the Juan de Fuca Strait, with a focus on understanding t…	Coho salmon	fish	BC	1	blood physiology, RAMP	1		1						4 days	1	1	holding study and telemetry	comm	individual	yes	yes					1
5	Brownscombe, JW; Griffin, LP; Gagne, T; Haak, CR; Cooke, SJ; Danylchuk, AJ	2015	Physiological stress and reflex impairment of recreationally angled bonefish in Puerto Rico	98	2287	2295	ENVIRONMENTAL BIOLOGY OF FISHES	OCT	10.1007/s10641-015-0444-y	Brownscombe, JW; Griffin, LP; Gagne, T; Haak, CR; Cooke, SJ; Danylchuk, AJ (2015) Physiological stress and reflex impairment of recreationally angled bonefish in Puerto Rico 98: 2287-2295 10.1007/s10641-015-0444-y	Bonefish (Albula spp.) are a popular target for recreational anglers practicing primarily catch-and-release (C&R). The effects of C&R on bonefish have been previously examined in subtropical regions of The Bahamas. However, it is unclear how these findings relate to larger bonefish, as well as those caught in warmer, tropical environments. Here we examined the effects of C&R on physiological stre…	Bonefish	fish	Puerto Rico	1	blood physiology, RAMP	1		1						days	1	1	net pens, telemetry	rec	treatment group	yes	yes						1	1
6	Lennox, RJ; Brownscombe, JW; Cooke, SJ; Danylchuk, AJ; Moro, PS; Sanches, EA; Garrone-Neto, D	2015	Evaluation of catch-and-release angling practices for the fat snook Centropomus parallelus in a Brazilian estuary	113	1	7	OCEAN & COASTAL MANAGEMENT	AUG	10.1016/j.ocecoaman.2015.05.005	Lennox, RJ; Brownscombe, JW; Cooke, SJ; Danylchuk, AJ; Moro, PS; Sanches, EA; Garrone-Neto, D (2015) Evaluation of catch-and-release angling practices for the fat snook Centropomus parallelus in a Brazilian estuary 113: 1-7 10.1016/j.ocecoaman.2015.05.005	Recreational fisheries are developing for many iconic marine and estuarine fish species and are generating important social and economic returns in Brazil. Fat snook is the primary target species in southeastern Brazil and it supports a vibrant fisheries sector, including recreational fishing tournaments. To evaluate the impacts of recreational angling practices, we examined external hooking inju…	fat snook	fish	Brazilian estuary	1	blood physiology and reflex impairment	1		1						24 h survival	1	1	net pen	comm	treatment group	yes	no
7	Urban, JD	2015	Discard mortality rates in the Bering Sea snow crab, Chionoecetes opilio, fishery	72	1525	1529	ICES JOURNAL OF MARINE SCIENCE	MAY-JUN	10.1093/icesjms/fsv004	Urban, JD (2015) Discard mortality rates in the Bering Sea snow crab, Chionoecetes opilio, fishery 72: 1525-1529 10.1093/icesjms/fsv004	Fish and invertebrates that are unintentionally captured during commercial fishing operations and then released back into the ocean suffer mortality at unknown rates, introducing uncertainty into the fishery management process. Attempts have been made to quantify discard mortality rates using reflex action mortality predictors or RAMP which use the presence or absence of a suite of reflexes to pr…	Bering sea snow crab	crustaceans	Bering sea	1	RAMP			1						days	0	0		rec	individual	yes	yes
8	Samson, E; Brownscombe, JW; Cooke, SJ	2015	Behavioural and reflex responses of mottled mojarra Eucinostomus lefroyi (Gerreidae) to cold shock exposure	23	101	108	AQUATIC BIOLOGY		10.3354/ab00609	Samson, E; Brownscombe, JW; Cooke, SJ (2015) Behavioural and reflex responses of mottled mojarra Eucinostomus lefroyi (Gerreidae) to cold shock exposure 23: 101-108 10.3354/ab00609	Global climate change is predicted to increase incidences of abrupt declines in oceanic temperatures due to storms or upwelling. Fish occupying shallow, near-shore marine habitats may be vulnerable to mortality or sub-lethal fitness effects due to cold shock. Mottled mojarra Eucinostomus lefroyi are a ubiquitous prey species associated with subtropical and tropical coastal habitats and thus serve…	mottled mojarra	fish	coastal habitats	1	ventilation rates, reflexes (equilibrium loss)			1	1					minutes	1	1	observations in tank	cold shock	treatment group	yes	yes							1
9	Yochum, N; Rose, CS; Hammond, CF	2015	Evaluating the flexibility of a reflex action mortality predictor to determine bycatch mortality rates: A case study of Tanner crab (Chionoecetes bairdi) bycaught in Alaska bottom trawls	161	226	234	FISHERIES RESEARCH	JAN	10.1016/j.fishres.2014.07.012	Yochum, N; Rose, CS; Hammond, CF (2015) Evaluating the flexibility of a reflex action mortality predictor to determine bycatch mortality rates: A case study of Tanner crab (Chionoecetes bairdi) bycaught in Alaska bottom trawls 161: 226-234 10.1016/j.fishres.2014.07.012	To quantify total fishing mortality it is necessary to incorporate mortality rates attributed to bycatch, including animals that are discarded and that interact with the gear without being caught. The Reflex Action Mortality Predictor (RAMP) approach has been increasingly used to determine bycatch mortality rates in fisheries. This methodology creates a RAMP that relates reflex impairment to prob…	Tanner crab	crustaceans	Alaska	1	RAMP			1						immediate	1	1	visual observations	comm	individual	yes	no
10	McArley, TJ; Herbert, NA	2014	Mortality, physiological stress and reflex impairment in sub-legal Pagrus auratus exposed to simulated angling	461	61	72	JOURNAL OF EXPERIMENTAL MARINE BIOLOGY AND ECOLOGY	DEC	10.1016/j.jembe.2014.07.016	McArley, TJ; Herbert, NA (2014) Mortality, physiological stress and reflex impairment in sub-legal Pagrus auratus exposed to simulated angling 461: 61-72 10.1016/j.jembe.2014.07.016	Snapper (Pagrus auratus) is harvested extensively by recreational anglers in New Zealand and Australia but knowledge of discard mortality and sub-lethal mess is essential for sustainable and effective fisheries management. While it has been established that anatomical hooking location (gut hooking) is a cause of mortality less is known about the sub-lethal and lethal impacts of angling among the …	snapper	fish	NZ & Aus	1	blod physiology and reflex impairment	1		1						weeks	1	1	visual observations	rec	treatment group	yes	no
11	Raby, GD; Donaldson, MR; Nguyen, VM; Taylor, MK; Sopinka, NM; Cook, KV; Patterson, DA; Robichaud, D; Hinch, SG; Cooke, SJ	2014	Bycatch mortality of endangered coho salmon: impacts, solutions, and aboriginal perspectives	24	1803	1819	ECOLOGICAL APPLICATIONS	OCT		Raby, GD; Donaldson, MR; Nguyen, VM; Taylor, MK; Sopinka, NM; Cook, KV; Patterson, DA; Robichaud, D; Hinch, SG; Cooke, SJ (2014) Bycatch mortality of endangered coho salmon: impacts, solutions, and aboriginal perspectives 24: 1803-1819	We used biotelemetry and human dimensions surveys to explore potential solutions to migration mortality of an endangered population of coho salmon caught as bycatch in an aboriginal beach seine fishery. From 2009 to 2011, 182 wild coho salmon caught as bycatch in the lower Fraser River (Canada) were radio-tagged and tracked as they attempted to complete their migrations to natal spawning areas ov…	coho salmon	fish	Fraser River	0	RAMP			1						weeks	1	0	telemetry	comm	individual	yes	yes
12	Szekeres, P; Brownscombe, JW; Cull, F; Danylchuk, AJ; Shultz, AD; Suski, CD; Murchie, KJ; Cooke, SJ	2014	Physiological and behavioural consequences of cold shock on bonefish (Albula vulpes) in The Bahamas	459	1	7	JOURNAL OF EXPERIMENTAL MARINE BIOLOGY AND ECOLOGY	OCT	10.1016/j.jembe.2014.05.003	Szekeres, P; Brownscombe, JW; Cull, F; Danylchuk, AJ; Shultz, AD; Suski, CD; Murchie, KJ; Cooke, SJ (2014) Physiological and behavioural consequences of cold shock on bonefish (Albula vulpes) in The Bahamas 459: 1-7 10.1016/j.jembe.2014.05.003	The effects of cold shock on fish have rarely been assessed in sub-tropical regions despite the fact that such events can occur as a result of upwelling, storms, or other climactic events that are expected to increase as a result of global environmental change. Here, the sub-lethal physiological and behavioural consequences of cold shock on bonefish (Albula vulpes) were assessed using four treatm…	bonefish	fish	Bahamas	1	blood physiology, ventilation rates, reflex impairment	1		1	1					hours	1	1	direct observation	Cold shock (upwellings)	treatment group	yes	yes					1		1
13	Hannah, RW; Rankin, PS; Blume, MTO	2014	The divergent effect of capture depth and associated barotrauma on post-recompression survival of canary (Sebastes pinniger) and yelloweye rockfish (S-ruberrimus)	157	106	112	FISHERIES RESEARCH	SEP	10.1016/j.fishres.2014.04.007	Hannah, RW; Rankin, PS; Blume, MTO (2014) The divergent effect of capture depth and associated barotrauma on post-recompression survival of canary (Sebastes pinniger) and yelloweye rockfish (S-ruberrimus) 157: 106-112 10.1016/j.fishres.2014.04.007	We evaluated the external signs of barotrauma and 48-h post-recompression survival for 54 canary and 81 yelloweye rockfish captured at depths of 46-174 m, much deeper than a similar prior experiment, but within the depth range of recreational fishery catch and discard. Survival was measured using specialized sea cages for holding individual fish. The external physical signs associated with extrem…	canary and yelloweye rockfish	fish		1	signs of barotrauma					1				hours	1	0	sea cages	rec	species	yes	yes				1
14	Depestele, J; Desender, M; Benoit, HP; Polet, H; Vincx, M	2014	Short-term survival of discarded target fish and non-target invertebrate species in the "eurocutter" beam trawl fishery of the southern North Sea	154	82	92	FISHERIES RESEARCH	JUN	10.1016/j.fishres.2014.01.018	Depestele, J; Desender, M; Benoit, HP; Polet, H; Vincx, M (2014) Short-term survival of discarded target fish and non-target invertebrate species in the "eurocutter" beam trawl fishery of the southern North Sea 154: 82-92 10.1016/j.fishres.2014.01.018	Few studies have examined discard survival in beam trawl fisheries, especially in 4 m beam trawl fisheries using chain mats and limited haul durations. This so-called "eurocutter" fishery is carried out by beam trawlers with an engine power <= 221 kW and is allowed in the 6 to 12 nm zone in contrast to larger beam trawlers which operate solely outside of the 12 nm limit. Chain mat beam trawling w…	whiting, pouting, sole, plaice, cod, skates, invertebrates	fish		1	injury and other covariates		1							days	1	1	tank holding	comm	taxa	yes	yes		1	1	1											1
15	Rudershausen, PJ; Buckel, JA; Hightower, JE	2014	Estimating reef fish discard mortality using surface and bottom tagging: effects of hook injury and barotrauma	71	514	520	CANADIAN JOURNAL OF FISHERIES AND AQUATIC SCIENCES	APR	10.1139/cjfas-2013-0337	Rudershausen, PJ; Buckel, JA; Hightower, JE (2014) Estimating reef fish discard mortality using surface and bottom tagging: effects of hook injury and barotrauma 71: 514-520 10.1139/cjfas-2013-0337	We estimated survival rates of discarded black sea bass (Centropristis striata) in various release conditions using tag-recapture data. Fish were captured with traps and hook and line from waters 29-34 m deep off coastal North Carolina, USA, marked with internal anchor tags, and observed for release condition. Fish tagged on the bottom using SCUBA served as a control group. Relative return rates …	black sea bass	fish	North Carolina	1	injury and barotrauma		1			1				days	0	0	underwater vs above water tagging & SCUBA	rec	treatment group	yes	yes
16	Grant, SM; Hiscock, W	2014	Post-capture survival of Atlantic wolffish (Anarhichas lupus) captured by bottom otter trawl: Can live release programs contribute to the recovery of species at risk?	151	169	176	FISHERIES RESEARCH	MAR	10.1016/j.fishres.2013.11.003	Grant, SM; Hiscock, W (2014) Post-capture survival of Atlantic wolffish (Anarhichas lupus) captured by bottom otter trawl: Can live release programs contribute to the recovery of species at risk? 151: 169-176 10.1016/j.fishres.2013.11.003	In 2003, the Atlantic wolffish (Anarhichas lupus), spotted wolffish (A. minor), and northern wolffish (A. denticulatus) were placed on Schedule 1 of Canada's Species at Risk Act which afforded them protection against harm. Consequently, it is mandatory to release both northern and spotted wolffish and it has been recommended that live-release protocols also apply to Atlantic wolffish. Catches in …	Atlantic wolffish	fish	Atlantic Canada	1	morphology, physiology, post-capture-activity	1						1		days	1	1	observation and tag returns	comm	treatment group?	yes	yes
17	Drumhiller, KL; Johnson, MW; Diamond, SL; Robillard, MMR; Stunz, GW	2014	Venting or Rapid Recompression Increase Survival and Improve Recovery of Red Snapper with Barotrauma	6	190	199	MARINE AND COASTAL FISHERIES		10.1080/19425120.2014.920746	Drumhiller, KL; Johnson, MW; Diamond, SL; Robillard, MMR; Stunz, GW (2014) Venting or Rapid Recompression Increase Survival and Improve Recovery of Red Snapper with Barotrauma 6: 190-199 10.1080/19425120.2014.920746	Red Snapper Lutjanus campechanus are the most economically important reef fish in the Gulf of Mexico and a heavily targeted fishery. When brought to the surface from deep water, this species often suffers pressure-related injuries collectively known as barotrauma. This trauma results in high discard mortality and has affected recovery of the fishery. In laboratory experiments using hyperbaric cha…	Red snapper	fish	Gulf of Mexico	1	barotrauma and injury		1			1				minutes	1	1	observation	comm	treatment group	yes	yes				1
18	Brownscombe, JW; Nowell, L; Samson, E; Danylchuk, AJ; Cooke, SJ	2014	Fishing-Related Stressors Inhibit Refuge-Seeking Behavior in Released Subadult Great Barracuda	143	613	617	TRANSACTIONS OF THE AMERICAN FISHERIES SOCIETY		10.1080/00028487.2014.880744	Brownscombe, JW; Nowell, L; Samson, E; Danylchuk, AJ; Cooke, SJ (2014) Fishing-Related Stressors Inhibit Refuge-Seeking Behavior in Released Subadult Great Barracuda 143: 613-617 10.1080/00028487.2014.880744	Fisheries interactions that result in the capture and release of fish can cause behavioral impairments that increase the risk of postrelease predation. Increased predation risk has been attributed to reduced swimming capabilities; however, the role of refuge (structural shelter) use is still poorly understood. We examined the effect of fishing-related stressors on the ability of subadult Great Ba…	Great Barracuda	fish	Eleuthera	1	RAMP, behavioural assessments			1				1		minutes	1	1	visual observations	rec	treatment group	yes	yes
19	Gallagher, AJ; Serafy, JE; Cooke, SJ; Hammerschlag, N	2014	Physiological stress response, reflex impairment, and survival of five sympatric shark species following experimental capture and release	496	207	218	MARINE ECOLOGY PROGRESS SERIES		10.3354/meps10490	Gallagher, AJ; Serafy, JE; Cooke, SJ; Hammerschlag, N (2014) Physiological stress response, reflex impairment, and survival of five sympatric shark species following experimental capture and release 496: 207-218 10.3354/meps10490	In many fisheries, some component of the catch is usually released. Quantifying the effects of capture and release on fish survival is critical for determining which practices are sustainable, particularly for threatened species. Using a standardized fishing technique, we studied sublethal (blood physiology and reflex impairment assessment) and lethal (post-release mortality with satellite tags) …	5 shark species (hammerhead, blacktip, bull, lemon, tiger)	fish	coastal habitats	1	blood physiology and reflex impairment	1		1						days	0	0	observation and satelite tags	rec	species	yes	no
20	Nguyen, VM; Martins, EG; Robichaud, D; Raby, GD; Donaldson, MR; Lotto, AG; Willmore, WG; Patterson, DA; Farrell, AP; Hinch, SG; Cooke, SJ	2014	Disentangling the Roles of Air Exposure, Gill Net Injury, and Facilitated Recovery on the Postcapture and Release Mortality and Behavior of Adult Migratory Sockeye Salmon (Oncorhynchus nerka) in Freshwater	87	125	135	PHYSIOLOGICAL AND BIOCHEMICAL ZOOLOGY	2001-01-01	10.1086/669530	Nguyen, VM; Martins, EG; Robichaud, D; Raby, GD; Donaldson, MR; Lotto, AG; Willmore, WG; Patterson, DA; Farrell, AP; Hinch, SG; Cooke, SJ (2014) Disentangling the Roles of Air Exposure, Gill Net Injury, and Facilitated Recovery on the Postcapture and Release Mortality and Behavior of Adult Migratory Sockeye Salmon (Oncorhynchus nerka) in Freshwater 87: 125-135 10.1086/669530	We sought to improve the understanding of delayed mortality in migrating sockeye salmon (Oncorhynchus nerka) captured and released in freshwater fisheries. Using biotelemetry, blood physiology, and reflex assessments, we evaluated the relative roles of gill net injury and air exposure and investigated whether using a recovery box improved survival. Fish (n = 238), captured by beach seine, were al…	sockeye salmon	fish	Fraser River	0	blood physiology, injury, and reflex impairment	1	1	1						days	1	1	radio telemetry	rec	treatment group	yes	no
22	Hammond, CF; Conquest, LL; Rose, CS	2013	Using reflex action mortality predictors (RAMP) to evaluate if trawl gear modifications reduce the unobserved mortality of Tanner crab (Chionoecetes bairdi) and snow crab (C-opilio)	70	1308	1318	ICES JOURNAL OF MARINE SCIENCE	NOV	10.1093/icesjms/fst085	Hammond, CF; Conquest, LL; Rose, CS (2013) Using reflex action mortality predictors (RAMP) to evaluate if trawl gear modifications reduce the unobserved mortality of Tanner crab (Chionoecetes bairdi) and snow crab (C-opilio) 70: 1308-1318 10.1093/icesjms/fst085	Management of Bering Sea crab and groundfish fisheries must account for the delayed (and hence unobserved) mortality of crab that encounter bottom trawls, but are not captured. A new approach to predicting the delayed mortality of crab uses a reflex action mortality predictor (RAMP) model to establish a relationship between mortality and reflex impairments. A 2007 pilot study of 649 crab establis…	Tanner crab and snow crab	crustaceans	Bering sea	1	RAMP			1						hours	1	1	RAMP	comm	species	yes	yes	1		1										1		1
23	Colotelo, AH; Cooke, SJ; Blouin-Demers, G; Murchie, KJ; Haxton, T; Smokorowski, KE	2013	Influence of water temperature and net tending frequency on the condition of fish bycatch in a small-scale inland commercial fyke net fishery	21	217	224	JOURNAL FOR NATURE CONSERVATION	AUG	10.1016/j.jnc.2013.01.001	Colotelo, AH; Cooke, SJ; Blouin-Demers, G; Murchie, KJ; Haxton, T; Smokorowski, KE (2013) Influence of water temperature and net tending frequency on the condition of fish bycatch in a small-scale inland commercial fyke net fishery 21: 217-224 10.1016/j.jnc.2013.01.001	To date, most studies of commercial fisheries bycatch have focused on mortality at time of capture as an endpoint. However, sub-lethal indicators of organismal condition have the potential to reveal mechanisms associated with mortality (both at time of capture and post-release) and opportunities for improving fish welfare. In this study, we simulated commercial fishing efforts in inland lakes wit…	largemouth bass, northern pike, bluegill	fish	Ontario	0	injury, blood physiology	1	1							days	1	1	days	comm	treatment group	yes	yes
24	Ledain, MRK; Larocque, SM; Stoot, LJ; Cairns, NA; Blouin-Demers, G; Cooke, SJ	2013	Assisted Recovery Following Prolonged Submergence in Fishing Nets Can Be Beneficial to Turtles: An Assessment with Blood Physiology and Reflex Impairment	12	172	+	CHELONIAN CONSERVATION AND BIOLOGY	JUL		Ledain, MRK; Larocque, SM; Stoot, LJ; Cairns, NA; Blouin-Demers, G; Cooke, SJ (2013) Assisted Recovery Following Prolonged Submergence in Fishing Nets Can Be Beneficial to Turtles: An Assessment with Blood Physiology and Reflex Impairment 12: 172-+	We conducted an experiment using freshwater painted turtles (Chrysemys picta) to determine if keeping turtles out of water for an hour enhances anoxia recovery following a simulated bycatch event in nets (i.e., 12 hrs of submergence at 25 degrees C). Traditional blood physiology measures and the novel application of a reflex impairment index (e. g., responses to gravity, light, and tactile stimul…	painted turtles	reptile	Ontario	0	blood physiology and reflex impairment	1		1						hours	1	1	observation, assisted recovery	comm	treatment group	yes	yes					1
25	Raby, GD; Cooke, SJ; Cook, KV; McConnachie, SH; Donaldson, MR; Hinch, SG; Whitney, CK; Drenner, SM; Patterson, DA; Clark, TD; Farrell, AP	2013	Resilience of Pink Salmon and Chum Salmon to Simulated Fisheries Capture Stress Incurred upon Arrival at Spawning Grounds	142	524	539	TRANSACTIONS OF THE AMERICAN FISHERIES SOCIETY	2001-03-01	10.1080/00028487.2012.746241	Raby, GD; Cooke, SJ; Cook, KV; McConnachie, SH; Donaldson, MR; Hinch, SG; Whitney, CK; Drenner, SM; Patterson, DA; Clark, TD; Farrell, AP (2013) Resilience of Pink Salmon and Chum Salmon to Simulated Fisheries Capture Stress Incurred upon Arrival at Spawning Grounds 142: 524-539 10.1080/00028487.2012.746241	We compared exhaustion-related physiological stress and physical injury as contributors to fish condition, longevity, and egg retention in two Pacific salmon species after their arrival at spawning areas. Adult female Pink Salmon Oncorhynchus gorbuscha and Chum Salmon O. keta were exposed to six experimental capture treatments that represented different levels of exhaustive exercise, air exposure…	pink and chum salmon	fish	Fraser River	0	blood physiology, reflex impairment	1		1						days	1	1	visual observations	comm	treatment group	yes	no					1
27	Rose, CS; Hammond, CF; Stoner, AW; Munk, JE; Gauvin, JR	2013	Quantification and reduction of unobserved mortality rates for snow, southern Tanner, and red king crabs (Chionoecetes opilio, C. bairdi, and Paralithodes camtschaticus) after encounters with trawls on the seafloor	111	42	53	FISHERY BULLETIN	JAN	10.7755/FB.111.1.4	Rose, CS; Hammond, CF; Stoner, AW; Munk, JE; Gauvin, JR (2013) Quantification and reduction of unobserved mortality rates for snow, southern Tanner, and red king crabs (Chionoecetes opilio, C. bairdi, and Paralithodes camtschaticus) after encounters with trawls on the seafloor 111: 42-53 10.7755/FB.111.1.4	Unobserved mortalities of nontarget species are among the most troubling and difficult issues associated with fishing, especially when those species are targeted by other fisheries. Of such concern are mortalities of crab species of the Bering Sea, which are exposed to bottom trawling from groundfish fisheries. Uncertainty in the management of these fisheries has been exacerbated by unknown morta…	snow, Tanner and red king crabs	crustaceans		1	RAMP			1						hours	1	?	observation	comm	treatment group	yes	yes			1
28	Donaldson, MR; Hinch, SG; Raby, GD; Patterson, DA; Farrell, AP; Cooke, SJ	2012	Population-Specific Consequences of Fisheries-Related Stressors on Adult Sockeye Salmon	85	729	739	PHYSIOLOGICAL AND BIOCHEMICAL ZOOLOGY	NOV-DEC	10.1086/664931	Donaldson, MR; Hinch, SG; Raby, GD; Patterson, DA; Farrell, AP; Cooke, SJ (2012) Population-Specific Consequences of Fisheries-Related Stressors on Adult Sockeye Salmon 85: 729-739 10.1086/664931	The objective of this study was to determine whether fisheries-related stressors differently influence two populations of adult sockeye salmon (Oncorhynchus nerka) with shared migration timing and location but where one population (i.e., Harrison) spawns 1 mo after the other (i.e., Weaver). Four stressor treatments were used following beach seine capture: (1) immediate release, (2) release after …	sockeye salmon	fish	Fraser River	0	blood physiology, ramp	1		1						days	1	1	acoustic telemetry	rec (simulated) and comm	treatment group	yes	yes
29	Hannah, RW; Jones, SA	2012	Evaluating the behavioral impairment of escaping fish can help measure the effectiveness of bycatch reduction devices	131	39	44	FISHERIES RESEARCH	NOV	10.1016/j.fishres.2012.07.010	Hannah, RW; Jones, SA (2012) Evaluating the behavioral impairment of escaping fish can help measure the effectiveness of bycatch reduction devices 131: 39-44 10.1016/j.fishres.2012.07.010	The behavior of roundfish excluded from an ocean shrimp (Pandalus jordani) trawl with a deflecting grid was studied using underwater video. The main study objective was to evaluate the condition of escaping eulachon (Thaleichthys pacificus), a species considered "threatened" under the United States Endangered Species Act. Observed behaviors were quantified in relation to a proposed model of an id…	eulachon	fish		1	metrics based on swimming behaviour and reflex (incl orientation)			1				1		hours	0	0	obvservation of escape behaviours (from an exclusion devise)	comm	species	yes	yes
30	Hochhalter, SJ	2012	Modeling submergence success of discarded yelloweye rockfish (Sebastes ruberrimus) and quillback rockfish (Sebastes maliger): Towards improved estimation of total fishery removals	127	142	147	FISHERIES RESEARCH	SEP	10.1016/j.fishres.2012.03.009	Hochhalter, SJ (2012) Modeling submergence success of discarded yelloweye rockfish (Sebastes ruberrimus) and quillback rockfish (Sebastes maliger): Towards improved estimation of total fishery removals 127: 142-147 10.1016/j.fishres.2012.03.009	Identification of variables that can be used to predict discard mortality is an important step towards improving estimates of total fishery removals. I explored the utility of capture depth, six external signs of barotrauma, two behavioral responses, and an impairment index that summed the physical and behavioral impairment associated with rapid decompression at predicting the submergence success…	yelloweye rockfish and quillback rockfish	fish		1	behavioural responses, barotrauma and impairment index (sum of phsyical and behavioural)			1		1				hours	0	0	observation	comm	species	yes	yes				1
31	Benoit, HP; Hurlbut, T; Chasse, J; Jonsen, ID	2012	Estimating fishery-scale rates of discard mortality using conditional reasoning	125	318	330	FISHERIES RESEARCH	AUG	10.1016/j.fishres.2011.12.004	Benoit, HP; Hurlbut, T; Chasse, J; Jonsen, ID (2012) Estimating fishery-scale rates of discard mortality using conditional reasoning 125: 318-330 10.1016/j.fishres.2011.12.004	Obtaining a representative estimate of discard mortality for population and ecosystem assessments is very challenging. This can only rarely be done directly by recovering tagged discarded individuals. Instead, semi-quantitative measures of individual fish vitality or physical condition, obtained by onboard observers prior to discarding, can be used. Such vitality measures can be a good indicator …	5 fish taxa	fish	Gulf of St Lawrence	1	condition index						1			days	1	1	observation/model	comm	species	yes	yes
32	Yergey, ME; Grothues, TM; Able, KW; Crawford, C; DeCristofer, K	2012	Evaluating discard mortality of summer flounder (Paralichthys dentatus) in the commercial trawl fishery: Developing acoustic telemetry techniques	115	72	81	FISHERIES RESEARCH	MAR	10.1016/j.fishres.2011.11.009	Yergey, ME; Grothues, TM; Able, KW; Crawford, C; DeCristofer, K (2012) Evaluating discard mortality of summer flounder (Paralichthys dentatus) in the commercial trawl fishery: Developing acoustic telemetry techniques 115: 72-81 10.1016/j.fishres.2011.11.009	Fish bycatch discard mortality is one of the most significant issues influencing marine fisheries management worldwide. Discard mortality studies to date rely on potentially biased on-deck evaluation of immediate mortality or reflex impairment, and evaluation of delayed mortality through holding captured fish for varying lengths of time to determine survival. Telemetry of ultrasonically tagged fi…	summer flounder	fish	Eastern US	1	condition index						1			days	0	0	acoustic telemetry	comm	individual	yes	yes
33	Raby, GD; Donaldson, MR; Hinch, SG; Patterson, DA; Lotto, AG; Robichaud, D; English, KK; Willmore, WG; Farrell, AP; Davis, MW; Cooke, SJ	2012	Validation of reflex indicators for measuring vitality and predicting the delayed mortality of wild coho salmon bycatch released from fishing gears	49	90	98	JOURNAL OF APPLIED ECOLOGY	FEB	10.1111/j.1365-2664.2011.02073.x	Raby, GD; Donaldson, MR; Hinch, SG; Patterson, DA; Lotto, AG; Robichaud, D; English, KK; Willmore, WG; Farrell, AP; Davis, MW; Cooke, SJ (2012) Validation of reflex indicators for measuring vitality and predicting the delayed mortality of wild coho salmon bycatch released from fishing gears 49: 90-98 10.1111/j.1365-2664.2011.02073.x	1. Effective management of fish and wildlife populations benefits from an understanding of the effects of stressors on individual physiology. While physiological knowledge can provide a mechanistic understanding of organismal responses, its applied utility is limited because it cannot easily be used by stakeholders. 2. Reflex action mortality predictors (RAMP) is a method that involves checking f…	Coho salmon	fish	Fraser River	0	RAMP, blood indices	1		1						days	0	0	radio telemetry	comm	individual	yes	yes
34	Hannah, RW; Rankin, PS; Blume, MTO	2012	Use of a Novel Cage System to Measure Postrecompression Survival of Northeast Pacific Rockfish	4	46	56	MARINE AND COASTAL FISHERIES		10.1080/19425120.2012.655849	Hannah, RW; Rankin, PS; Blume, MTO (2012) Use of a Novel Cage System to Measure Postrecompression Survival of Northeast Pacific Rockfish 4: 46-56 10.1080/19425120.2012.655849	We used a caging system designed to minimize the adverse effects of caging fish in marine waters to evaluate the discard mortality of seven species of rockfish Sebastes with barotrauma. Altogether, 288 rockfish were captured, scored for barotrauma, evaluated behaviorally at the surface, and caged individually on the seafloor for 48 h to determine survival. With the exception of three blue rockfis…	Pacific rockfish	fish	northeast pacific	1	surface behaviiour and barotrauma scores					1				hours	1	0	cage observations	rec	individual/species	yes	yes				1
35	Barkley, AS; Cadrin, SX	2012	Discard Mortality Estimation of Yellowtail Flounder Using Reflex Action Mortality Predictors	141	638	644	TRANSACTIONS OF THE AMERICAN FISHERIES SOCIETY		10.1080/00028487.2012.683477	Barkley, AS; Cadrin, SX 2012 Discard Mortality Estimation of Yellowtail Flounder Using Reflex Action Mortality Predictors 141 638 644 10.1080/00028487.2012.683477	The southern New England mid-Atlantic stock of yellowtail flounder Limanda ferruginea has a history of substantial discards, and the current stock assessment assumes 100% discard mortality. A controlled experimental trawl was used to test seven reflex actions, which in combination make up the reflex action mortality predictors (RAMPs), from stressed and unstressed yellowtail flounder. Tow time an…	Yellowtail flounder	fish	southern New England	1	RAMP			1						immediate	1	1		comm	individual	yes	yes						1
36	Rogers, BL; Lowe, CG; Fernandez-Juricic, E	2011	Recovery of visual performance in rosy rockfish (Sebastes rosaceus) following exophthalmia resulting from barotrauma	112	1	7	FISHERIES RESEARCH	DEC	10.1016/j.fishres.2011.08.001	Rogers, BL; Lowe, CG; Fernandez-Juricic, E (2011) Recovery of visual performance in rosy rockfish (Sebastes rosaceus) following exophthalmia resulting from barotrauma 112: 1-7 10.1016/j.fishres.2011.08.001	Rapid ascent during fishing capture can cause exophthalmia ('pop eye') in physoclistic fishes, resulting in stretching of the optic nerves and extraocular muscles, but it is not known whether exophthalmia affects vision temporarily or permanently. We used the optokinetic reflex test to assess changes in visual performance of rosy rockfish (Sebastes rosaceus) that had experienced exophthalmia. Vis…	Rosy rockfish	fish		1	optokinetic reflex test to assess changes in visual performance associated with barotrauma					1				days	1	1	holding	comm	individual	yes	yes
37	Benoit, HP; Hurlbut, T; Chasse, J	2010	Assessing the factors influencing discard mortality of demersal fishes using a semi-quantitative indicator of survival potential	106	436	447	FISHERIES RESEARCH	DEC	10.1016/j.fishres.2010.09.018	Benoit, HP; Hurlbut, T; Chasse, J (2010) Assessing the factors influencing discard mortality of demersal fishes using a semi-quantitative indicator of survival potential 106: 436-447 10.1016/j.fishres.2010.09.018	Understanding the factors affecting the likelihood that discarded fish will die can contribute to better management of resources by enhancing the potential for successful live release and by improving the estimation of otherwise unaccounted fishing mortality Semi-quantitative measures of individual fish vitality or physical condition obtained by at-sea observers aboard commercial fishing vessels …	general model	fish	St. Lawrence gulf	1	condition index						1			days	1	1		comm	treatment group	yes	yes			1	1			1	1							1
38	Campbell, MD; Tolan, J; Strauss, R; Diamond, SL	2010	Relating angling-dependent fish impairment to immediate release mortality of red snapper (Lutjanus campechanus)	106	64	70	FISHERIES RESEARCH	OCT	10.1016/j.fishres.2010.07.004	Campbell, MD; Tolan, J; Strauss, R; Diamond, SL (2010) Relating angling-dependent fish impairment to immediate release mortality of red snapper (Lutjanus campechanus) 106: 64-70 10.1016/j.fishres.2010.07.004	Catch-and-release (CAR) fishing of deep-water physoclistous species can lead to increased stress and impairment often resulting in immediate release mortality. We made use of a condition index (BtR score) to evaluate the relationship between CAR-related impairment and immediate release mortality in the recreational red snapper (Lutjanus campechanus) fishery. Symptoms of barotrauma and impairment …	red snapper	fish	deep water	1	barotrauma and impairment					1		1		immediate (some were recaptured)	0	0	observation on deck	rec	individual	yes	yes				1					1
40	Stoner, AW	2009	Prediction of discard mortality for Alaskan crabs after exposure to freezing temperatures, based on a reflex impairment index	107	451	463	FISHERY BULLETIN	OCT		Stoner, AW (2009) Prediction of discard mortality for Alaskan crabs after exposure to freezing temperatures, based on a reflex impairment index 107: 451-463	Millions of crabs are sorted and discarded in freezing conditions each year in Alaskan fisheries for Tanner crab (Chionoecetes bairdi) and snow crab (C. opilio). However, cold exposures vary widely over the fishing season and among different vessels, and mortalities are difficult to estimate. A shipboard experiment was conducted to determine whether simple behavioral observations can be used to e…	Alaskan crab	crustaceans	Alaska	1	simple behavioural observations and reflex impairment			1						immediate	1	1	observation	comm	individual	yes	yes
41	Humborstad, OB; Davis, MW; Lokkeborg, S	2009	Reflex impairment as a measure of vitality and survival potential of Atlantic cod (Gadus morhua)	107	395	402	FISHERY BULLETIN	JUL		Humborstad, OB; Davis, MW; Lokkeborg, S (2009) Reflex impairment as a measure of vitality and survival potential of Atlantic cod (Gadus morhua) 107: 395-402	Assuring the vitality and survival potential of live-caught Atlantic cod (Gadus morhua) is important for improving the sorting of fish before net penning operations designed to hold fish for growth and later market. When Atlantic cod are captured by Danish seine, the most commonly used fishing gear for live-caught fish, they undergo stressors such as forced swimming, net abrasion, and air exposur…	Atlantic cod	fish	Denmark	1	RAMP			1						immediate	1	1	observation	comm	individual	yes	yes						1
42	McKenzie, DJ; Shingles, A; Claireaux, G; Domenici, P	2009	Sublethal Concentrations of Ammonia Impair Performance of the Teleost Fast-Start Escape Response	82	353	362	PHYSIOLOGICAL AND BIOCHEMICAL ZOOLOGY	JUL-AUG	10.1086/590218	McKenzie, DJ; Shingles, A; Claireaux, G; Domenici, P (2009) Sublethal Concentrations of Ammonia Impair Performance of the Teleost Fast-Start Escape Response 82: 353-362 10.1086/590218	The fast-start escape response in fish is essential for predator avoidance, but almost nothing is known about whether sublethal concentrations of pollutants can impair this reflex. Ammonia, a pervasive pollutant of aquatic habitats, is known to have toxic effects on nervous and muscle function in teleost fish. Golden gray mullet (Liza aurata L.) were exposed for 24 h to sublethal ammonia concentr…	Golden gray mullet	fish		1	fast-start escape response								1	immediate	1	1	observation	ammonia exposure	treatment	yes	yes
43	Stoner, AW; Rose, CS; Munk, JE; Hammond, CF; Davis, MW	2008	An assessment of discard mortality for two Alaskan crab species, Tanner crab (Chionoecetes bairdi) and snow crab (C. opilio), based on reflex impairment	106	337	347	FISHERY BULLETIN	OCT		Stoner, AW; Rose, CS; Munk, JE; Hammond, CF; Davis, MW (2008) An assessment of discard mortality for two Alaskan crab species, Tanner crab (Chionoecetes bairdi) and snow crab (C. opilio), based on reflex impairment 106: 337-347	Delayed mortality associated with discarded crabs and fishes has ordinarily been observed through tag and recovery studies or during prolonged holding in deck tanks, and there is need for a more efficient assessment method. Chionoecetes bairdi (Tanner crab) and C. opilio (snow crab) collected with bottom trawls in Bering Sea waters off Alaska were evaluated for reflexes and injuries and held onbo…	Tanner and snow crab	crustaceans	Bering sea	1	reflex impairment			1						immediate	1	1	observation	comm	individual	yes	yes
44	Brill, R; Magel, C; Davis, M; Hannah, R; Rankin, P	2008	Effects of rapid decompression and exposure to bright light on visual function in black rockfish (Sebastes melanops) and Pacific halibut (Hippoglossus stenolepis)	106	427	437	FISHERY BULLETIN	OCT		Brill, R; Magel, C; Davis, M; Hannah, R; Rankin, P (2008) Effects of rapid decompression and exposure to bright light on visual function in black rockfish (Sebastes melanops) and Pacific halibut (Hippoglossus stenolepis) 106: 427-437	Demersal Fishes hauled up from depth experience rapid decompression. In physoclists, this can cause overexpansion of the swim bladder and resultant injuries to multiple organs (barotrauma), including severe exophthalmia ("pop-eye"). Before release, fishes can also be subjected to asphyxia and exposure to direct sunlight. Little is known, however, about possible sensory deficits resulting from the…	Pacific halibut and black rockfish	fish	Paficific	1	decompression and visual function					1				immediate	1	1	observation	comm	individual	yes	yes
45	Lee, AC; Lin, YH; Lin, CR; Lee, MC; Chen, YP	2007	Effects of components in seawater on the digging behavior of the hard clam (Meretrix lusoria)	272	636	643	AQUACULTURE	2026-11-01	10.1016/j.aquaculture.2007.06.013	Lee, AC; Lin, YH; Lin, CR; Lee, MC; Chen, YP (2007) Effects of components in seawater on the digging behavior of the hard clam (Meretrix lusoria) 272: 636-643 10.1016/j.aquaculture.2007.06.013	The clam industry is very important for fishermen in the southwestern part of Taiwan. However, massive die-offs of hard clams unexpectedly and frequently occur during the hot season. This greatly impacts the economic status of these fishermen. Hard clams are benthic organisms, but they usually emerge from the bottom mud after becoming stressed and before dying. Therefore, the digging behavior of …	hard clam	mollucs	Taiwan	1	digging behaviour as indicator of vitality							1		immediate	1	1	observation	seawater characteristics (Mg)	treatment	yes	yes
46	Davis, MW	2007	Simulated fishing experiments for predicting delayed mortality rates using reflex impairment in restrained fish	64	1535	1542	ICES JOURNAL OF MARINE SCIENCE	NOV	10.1093/icesjms/fsm087	Davis, MW (2007) Simulated fishing experiments for predicting delayed mortality rates using reflex impairment in restrained fish 64: 1535-1542 10.1093/icesjms/fsm087	Development of efficient. methods to predict discard and escapee mortality in fishing operations is essential to the conservation of sensitive fish stocks. For a few fisheries, mortality data are available from fishing experiments in the field; these require long-term holding or monitoring of fish in tanks, cages, or tag and recapture experiments to detect delayed mortality. A different approach …	various restrained fish	fish		1	RAMP			1						days	1	1	observation	validation of RAMP	treatment	yes	yes						1				1
47	Davis, MW; Ottmar, ML	2006	Wounding and reflex impairment may be predictors for mortality in discarded or escaped fish	82	1	6	FISHERIES RESEARCH	DEC	10.1016/j.fishres.2006.09.004	Davis, MW; Ottmar, ML (2006) Wounding and reflex impairment may be predictors for mortality in discarded or escaped fish 82: 1-6 10.1016/j.fishres.2006.09.004	The goal of this study was to test the hypothesis that wounding and reflex impairment, measures of fish condition, could be used to predict mortality in flatfish and roundfish that had been towed in a net in the laboratory. The extent of fish wounding resulting from net abrasion was measured with computer analysis of green fluorescence that occurred when fluorescein was retained in wounds and ill…	various fish (walleye, pollock, sablefish, northern rock sole, Pacific halibut)	fish		1	RAMP, injury		1	1						days	1	1	observation	validation of RAMP	treatment	yes	yes
49	Colotelo, AH; Raby, GD; Hasler, CT; Haxton, TJ; Smokorowski, KE; Blouin-Demers, G; Cooke, SJ	2013	Northern pike bycatch in an inland commercial hoop net fishery: Effects of water temperature and net tending frequency on injury, physiology, and survival	137		41	FISHERIES RESEARCH	JAN	10.1016/j.fishres.2012.08.019	Colotelo, AH; Raby, GD; Hasler, CT; Haxton, TJ; Smokorowski, KE; Blouin-Demers, G; Cooke, SJ (2013) Northern pike bycatch in an inland commercial hoop net fishery: Effects of water temperature and net tending frequency on injury, physiology, and survival 137: -41 10.1016/j.fishres.2012.08.019	In lakes and rivers of eastern Ontario (Canada) commercial fishers use hoop nets to target a variety of fishes, but incidentally capture non-target (i.e., bycatch) gamefish species such as northern pike (Esox lucius). Little is known about the consequences of bycatch in inland commercial fisheries, making it difficult to identify regulatory options. Regulations that limit fishing during warmer pe…	northern pike	fish	eastern ontario	0	injury, blood physiology	1	1							days	1	1	telemetry	comm	treatment	yes	no							1			1
51	Stoner, AW	2012	Evaluating vitality and predicting mortality in spot prawn, Pandalus platyceros, using reflex behaviors	119		108	FISHERIES RESEARCH	MAY	10.1016/j.fishres.2011.12.014	Stoner, AW (2012) Evaluating vitality and predicting mortality in spot prawn, Pandalus platyceros, using reflex behaviors 119: -108 10.1016/j.fishres.2011.12.014	Evaluating vitality and predicting mortality in commercially exploited crustaceans is increasingly important for reducing discard mortality and for improving handling and shipping for live markets. A suite of 10 reflex actions were identified in spot prawns (Pandalus platyceros) that vary in sensitivity to injury and type of stressor. After establishing a baseline for stereotypic reflexes, prawns…	spot prawn	crustaceans		1	ramp			1						days	1	1	observation	comm	individual	yes	yes
52	Gale, MK; Hinch, SG; Eliason, EJ; Cooke, SJ; Patterson, DA	2011	Physiological impairment of adult sockeye salmon in fresh water after simulated capture-and-release across a range of temperatures	112	42401	85	FISHERIES RESEARCH	DEC	10.1016/j.fishres.2011.08.014	Gale, MK; Hinch, SG; Eliason, EJ; Cooke, SJ; Patterson, DA (2011) Physiological impairment of adult sockeye salmon in fresh water after simulated capture-and-release across a range of temperatures 112: 42401-85 10.1016/j.fishres.2011.08.014	Sockeye salmon abundance in the Fraser River has declined precipitously over the past two decades, reducing fishing opportunities for this ecologically, culturally and economically valuable species. Release of non-target species that are captured incidentally is a growing conservation measure used in managing mixed species fisheries. Fraser River sockeye salmon are released from commercial, First…	sockeye salmon	fish	Fraser River	0	blood physiology, ventilation rates, reflex impairment	1		1	1					days	1	1	observation in holding tanks	general fishing stress (rec or comm)	treatment	yes	yes					1		1
53	L. R. Benaka, L. Sharpe, L. Anderson, K. Brennan, J. E. Budrick, C. Lunsford, E. Meredith, M. S. Mohr, and C. Villafana	2014	Fisheries Release Mortality: Identifying, Prioritizing, and Resolving Data Gaps							L. R. Benaka, L. Sharpe, L. Anderson, K. Brennan, J. E. Budrick, C. Lunsford, E. Meredith, M. S. Mohr, and C. Villafana (2012) Fisheries Release Mortality: Identifying, Prioritizing, and Resolving Data Gaps : -	Recreational and commercial fisheries face continued effort restrictions due to high fishing mortality and slow stock rebuilding processes. Regional fishery management councils have implemented short fishing seasons, closed areas, species-specific non-retention measures, and size limits in response to overfished declarations. Under these restrictive management systems, release mortality and barot…	yellowtail flounder (Limanda ferruginea), winter flounder (Pseudopleuronectes americanus), and windowpane flounder (Scophthalmus aquosus)	fish	New England	1	ramp			1						immediate	?	?	observation	experimental trawl		yes	yes						1
54	Maryann Scarth Watson	2015	Regulatory pressures of selective fishing on commercial salmon fishers and impacts of handling on chum salmon (Onchorhynchus keta) released from purse seine fisheries in Northern British Columbia							Maryann Scarth Watson (2015) Regulatory pressures of selective fishing on commercial salmon fishers and impacts of handling on chum salmon (Onchorhynchus keta) released from purse seine fisheries in Northern British Columbia : -	Here, assessment of reflex impairment using RAMP was conducted on chum salmon following capture in a simulated purse seine fishery to investigate the impacts of different handling methods on these fish before they are released. Through understanding which components of the fishery have greatest influence on reflex impairment, we can give recommendations on which fishing methods are least detrimen…	chum salmon	fish	BC	1	ramp			1						immediate	0	?	observation	experimental purse seine	treatment	yes	yes						1					1
55	Uhlman	2016	Injury, reflex impairment, and survival of beam-trawled flatfish							Uhlman (2016) Injury, reflex impairment, and survival of beam-trawled flatfish : -	Under the “high survival” exemption of the European landing obligation or discard ban, monitoring vitality and survival of European flatfish becomes relevant to a discard-intensive beam trawl fishery. The reflex action mortality predictor (RAMP) method may be useful in this context. It involves scoring for the presence or absence of natural animal reflexes to generate an impairment score which is…	European plaice and common sole	fish	lab	1	reflex impairment			1						days	1	1	lab holding	beam trawl	individual	yes	yes			1
58	McLean, Montana F., Kyle C. Hanson, Steven J. Cooke, Scott G. Hinch, David A. Patterson, Taylor L. Nettles, Matt K. Litvak, and Glenn T. Crossin	2016	Physiological stress response, reflex impairment and delayed mortality of white sturgeon Acipenser transmontanus exposed to simulated fisheries stressors	4(1)	1	14	CONSERVATION PHYSIOLOGY	AUG	10.1093/conphys/cow031	McLean, M. F., Hanson, K. C., Cooke, S. J., Hinch, S. G., Patterson, D. A., Nettles, T. L., ... & Crossin, G. T. (2016). Physiological stress response, reflex impairment and delayed mortality of white sturgeon Acipenser transmontanus exposed to simulated fisheries stressors. Conservation Physiology, 4(1): 1-14, doi.org/10.1093/conphys/cow031	White sturgeon (Acipenser transmontanus) are the largest freshwater fish in North America and a species exposed to widespread fishing pressure. Despite the growing interest in recreational fishing for white sturgeon, little is known about the sublethal and lethal impacts of angling on released sturgeon. In summer (July 2014, mean water temperature 15.3°C) and winter (February 2015, mean water tem…	White sturgeon (Acipenser transmontanus)	fish	lab	0	blood physiology, reflex impairment, RAMP	1		1	1					days	1	0	observation in holding tanks	rec	individual	yes	yes					1
59	Twardek, W. M., Gagne, T. O., Elmer, L. K., Cooke, S. J., Beere, M. C., & Danylchuk, A. J.	2018	Consequences of catch-and-release angling on the physiology, behaviour and survival of wild steelhead Oncorhynchus mykiss in the Bulkley River, British Columbia	206	235	246	FISHERIES RESEARCH	OCT	10.1016/j.fishres.2018.05.019	Twardek, W. M., Gagne, T. O., Elmer, L. K., Cooke, S. J., Beere, M. C., & Danylchuk, A. J. (2018). Consequences of catch-and-release angling on the physiology, behaviour and survival of wild steelhead Oncorhynchus mykiss in the Bulkley River, British Columbia. Fisheries Research, 206, 235-246, 10.1016/j.fishres.2018.05.019	Steelhead, the anadromous form of rainbow trout (Oncorhynchus mykiss), is one of the most coveted recreationally targeted salmonids worldwide, and catch-and-release (C&R) is commonly used as a conservation strategy to protect wild stocks. Nevertheless, little research has examined how wild steelhead respond to capture and handling. During a summer-run recreational fishery on the Bulkley River in …	rainbow trout (Oncorhynchus mykiss)	fish	Bulkley River, BC	0	blood physiology, reflex impairment, ramp, post-release behavior	1	1	1				1		days, weeks	0	0	radio telemetry	rec	treatment	yes	no						1
60	Lennox, R. J., Filous, A., Clark Danylchuk, S., Cooke, S. J., Brownscombe, J. W., Friedlander, A. M., & Danylchuk, A. J.	2017	Factors influencing postrelease predation for a catch-and-release tropical flats fishery with a high predator burden	37(5)	1045	1053	NORTH AMERICAN JOURNAL OF FISHERIES MANAGEMENT	AUG	10.1080/02755947.2017.1336136	Lennox, R. J., Filous, A., Clark Danylchuk, S., Cooke, S. J., Brownscombe, J. W., Friedlander, A. M., & Danylchuk, A. J. (2017). Factors influencing postrelease predation for a catch-and-release tropical flats fishery with a high predator burden. North American Journal of Fisheries Management, 37(5), 1045-1053, 10.1080/02755947.2017.1336136	Postrelease predation (PRP) of fishes released by anglers is a potentially significant contributor to overall mortality in recreational fisheries. We quantified PRP and examined the impacts of handling and release practices on Shortjaw Bonefish Albula glossodonta, a species of shallow-water Pacific bonefish that supports a recreational fishery throughout its range and is emerging as recreationall…	Shortjaw Bonefish Albula glossodonta	fish	shallow flats of Anaa Atoll	1	reflex impairment, ramp, post-release behavior							1		immediate	1	0	observation	rec	treatment	yes	no
61	Jerome, J. M., Gallagher, A. J., Cooke, S. J., & Hammerschlag, N.	2018	Integrating reflexes with physiological measures to evaluate coastal shark stress response to capture	75(2)	796	804	ICES JOURNAL OF MARINE SCIENCE	APR	10.1093/icesjms/fsx191	Jerome, J. M., Gallagher, A. J., Cooke, S. J., & Hammerschlag, N. (2018). Integrating reflexes with physiological measures to evaluate coastal shark stress response to capture. ICES Journal of Marine Science, 75(2), 796-804, 10.1093/icesjms/fsx191	In both commercial and recreational fisheries, sharks are captured and released alive to comply with regulations or due to low economic value or voluntary conservation ethic. As a result, understanding the physiological and behavioural responses of sharks to capture stress is important for determining subsequent effects of fisheries interactions on a species-specific basis, as well as for identif…	blacktip (Carcharhinus limbatus), great hammerhead (Sphyrna mokarran), nurse (Ginglymostoma cirratum) and sandbar sharks (Carcharhinus plumbeus)	fish	Florida	1	blood physiology and reflex impairment, ramp	1	1	1						immediate	0	0	observation	rec	individual	yes	yes					1
62	Humborstad, O. B., Breen, M., Davis, M. W., Løkkeborg, S., Mangor-Jensen, A., Midling, K. Ø., & Olsen	2016	Survival and recovery of longline- and pot-caught cod (Gadus morhua) for use in capture-based aquaculture (CBA)	174	103	108	FISHERIES RESEARCH	FEB	10.1016/j.fishres.2015.09.001	Humborstad, O. B., Breen, M., Davis, M. W., Løkkeborg, S., Mangor-Jensen, A., Midling, K. Ø., & Olsen, R. E. (2016). Survival and recovery of longline-and pot-caught cod (Gadus morhua) for use in capture-based aquaculture (CBA). Fisheries Research, 174, 103-108, 10.1016/j.fishres.2015.09.001	In capture-based aquaculture (CBA) wild cod (Gadus morhua) are caught and held in sea cages in order to supply fresh, high-quality fish throughout the year. CBA of cod is attracting growing interest among the Norwegian fishing industry. The most common gear for CBA is the demersal seine net (Danish or Scottish seine). However, there are powerful incentives to increase the extent of CBA, but this …	wild cod (Gadus morhua)	fish	Varangerfjord, near the Russo-Norwegian	1	reflex impairment, ramp, behavioural, blood physiology	1	1	1			1			immediate	1	1	observation	comm	treatment	yes	yes													1
67	Methling, C., Skov, P. V., & Madsen, N.	2017	Reflex impairment, physiological stress, and discard mortality of European plaice Pleuronectes platessa in an otter trawl fishery	74(6)	1660	1671	ICES JOURNAL OF MARINE SCIENCE	AUG	10.1093/icesjms/fsx004	Methling, C., Skov, P. V., & Madsen, N. (2017). Reflex impairment, physiological stress, and discard mortality of European plaice Pleuronectes platessa in an otter trawl fishery. ICES Journal of Marine Science, 74(6), 1660-1671, 10.1093/icesjms/fsx004	The reformed European Common Fisheries Policy introduced a discard ban, with a possibility of exempting species where a high discard survival can be demonstrated. This necessitates a validation of the methods used for estimating the discard mortality of candidate species. In this study, we assess whether reflex impairment can predict short-term mortality in commercially trawled European plaice up…	European plaice	fish	sea in the Skagerrak area (ICES Area IIIa)	1	ramp, reflex impairment, blood physiology	1		1						days	1	1	observation in holding tanks	comm	treatment	yes	yes						1
69	Twardek, W.M., Lennox, R.J., Lawrence, M.J., Logan, J.M., Szekeres, P., Cooke, S.J., Tremblay, K., Morgan, G.E. and Danylchuk, A.J	2018	The Postrelease Survival of Walleyes Following Ice‐Angling on Lake Nipissing, Ontario	38(1)	159	169	NORTH AMERICAN JOURNAL OF FISHERIES MANAGEMENT	DEC	10.1002/nafm.10009	Twardek, W.M., Lennox, R.J., Lawrence, M.J., Logan, J.M., Szekeres, P., Cooke, S.J., Tremblay, K., Morgan, G.E. and Danylchuk, A.J., (2018). The postrelease survival of Walleyes following ice‐angling on Lake Nipissing, Ontario. North American Journal of Fisheries Management, 38(1), 159-169, 10.1002/nafm.10009	Natural resource agencies have developed catch‐and‐release regulations for Walleyes Sander vitreus of prohibited size and number to reduce mortality in many recreational fisheries. The efficacy of such regulations is contingent upon the released fish surviving, but survival data on Walleyes captured by ice‐angling are lacking. We estimated the survival of Lake Nipissing (Ontario, Canada) Walleyes…	Walleyes (Sander vitreus)	fish	Lake Nipissing (Ontario, Canada)	0	barotrauma, reflex impairment, ramp		1	1		1				days	1	1	observation in holding nets	rec	individual	yes	no
70	Lewin, W. C., Strehlow, H. V., Ferter, K., Hyder, K., Niemax, J., Herrmann, J. P., & Weltersbach, M. S.	2018	Estimating post-release mortality of European sea bass based on experimental angling	75(4)	1483	1495	ICES JOURNAL OF MARINE SCIENCE	AUG	10.1093/icesjms/fsx240	Lewin, W. C., Strehlow, H. V., Ferter, K., Hyder, K., Niemax, J., Herrmann, J. P., & Weltersbach, M. S. (2018). Estimating post-release mortality of European sea bass based on experimental angling. ICES Journal of Marine Science, 75(4), 1483-1495, 10.1093/icesjms/fsx240	European sea bass (Dicentrarchus labrax) is an important target species for recreational and commercial fisheries. In recent years, the spawning stock biomass has declined markedly in some areas, and strict management measures have been introduced. However, the development of appropriate stock assessment and fisheries management has been hampered by a lack of information on post-release mortality…	European sea bass (Dicentrarchus labrax)	fish	recirculating aquaculture facility	1	reflex impairment		1	1						days	1	1	observation in holding tanks	rec	treatment	yes	no
72	Morfin, M., Kopp, D., Benoît, H. P., Méhault, S., Randall, P., Foster, R., & Catchpole, T.	2017	Survival of European plaice discarded from coastal otter trawl fisheries in the English Channel	204	404	412	JOURNAL OF ENVIRONMENTAL MANAGEMENT	DEC	10.1016/j.jenvman.2017.08.046	Morfin, M., Kopp, D., Benoît, H. P., Méhault, S., Randall, P., Foster, R., & Catchpole, T. (2017). Survival of European plaice discarded from coastal otter trawl fisheries in the English Channel. Journal of environmental management, 204, 404-412, 10.1016/j.jenvman.2017.08.046	Species that have a high likelihood of surviving the discarding process have become great concern since the European Union reformed the Common Fisheries Policy and enacted a landing obligation prohibiting the discarding any individuals of species under quota. Among species presenting an elevated survival potential, plaice (Pleuronectes platessa) is one of the most discarded in the coastal otter t…	plaice (Pleuronectes platessa)	fish	English Channel (ICES subarea VIIe)	1	reflex impairment		1	1			1			days	1	1	observation	comm	individual	yes	yes			1					1			1
73	Knotek, R. J., Rudders, D. B., Mandelman, J. W., Benoît, H. P., & Sulikowski, J. A.	2018	The survival of rajids discarded in the New England scallop dredge fisheries	198	50	62	FISHERIES RESEARCH	FEB	10.1016/j.fishres.2017.10.015	Knotek, R. J., Rudders, D. B., Mandelman, J. W., Benoît, H. P., & Sulikowski, J. A. (2018). The survival of rajids discarded in the New England scallop dredge fisheries. Fisheries Research, 198, 50-62, 10.1016/j.fishres.2017.10.015	Due primarily to regulatory factors, skates (family Rajidae) account for nearly half the total bycatch discarded during commercial fishing operations in the U.S. portion of the Northwest Atlantic Ocean. In this region the New England scallop dredge fishery has the second highest skate discard rate; however, no information regarding their resiliency to interaction with this gear type exists. To ga…	little skate (Luecoraja erinacea), winter skate (Leucoraja ocellata) & barndoor skate (Dipturus laevis)	fish	Northwest Atlantic Ocean	1	reflex impairment		1	1			1			week	1	1	observation in holding tanks	comm	individual	yes	yes				1		1		1		1
74	Brownscombe JW, Parmar TP, Almeida J, Giesbrecht E, Batson J, Chen X, Wesch S, Ward TD, O’Connor CM, Cooke SJ.	2017	The efficacy of assisted ventilation techniques for facilitating the recovery of fish that are exhausted from simulated angling stress	186	619	624	FISHERIES RESEARCH	FEB	10.1016/j.fishres.2016.04.017	Brownscombe JW, Parmar TP, Almeida J, Giesbrecht E, Batson J, Chen X, Wesch S, Ward TD, O’Connor CM, Cooke SJ., (2017), The efficacy of assisted ventilation techniques for facilitating the recovery of fish that are exhausted from simulated angling stress. Fisheries Research, 186, 619-624, 10.1016/j.fishres.2016.04.017	Employing science-based best angling practices is important for sustainable catch-and-release fisheries. In situations where fish lose equilibrium (unable to maintain upright posture to swim in a coordinated manner), anglers often provide assisted ventilation by hand, which typically involves maneuvering fish to move water over the gills until equilibrium is regained. However, it is unclear wheth…	largemouth bass and brook trout	fish	Eastern ontario / Quebec	0	reflex impairment, ramp, blood physiology	1	1	1	1			1		days	1	1	observation in holding nets	rec	treatment	yes	no
75	Sulikowski, J. A., Benoît, H. P., Capizzano, C. W., Knotek, R. J., Mandelman, J. W., Platz, T., & Rudders, D. B.	2018	Evaluating the condition and discard mortality of winter skate, Leucoraja ocellata, following capture and handling in the Atlantic monkfish (Lophius americanus) sink gillnet fisher	198	159	164	FISHERIES RESEARCH	FEB	10.1016/j.fishres.2017.10.001	Sulikowski, J. A., Benoît, H. P., Capizzano, C. W., Knotek, R. J., Mandelman, J. W., Platz, T., & Rudders, D. B. (2018). Evaluating the condition and discard mortality of winter skate, Leucoraja ocellata, following capture and handling in the Atlantic monkfish (Lophius americanus) sink gillnet fishery. Fisheries Research, 198, 159-164, 10.1016/j.fishres.2017.10.001	Discard mortality (DM) estimates are vitally important to fisheries management. Commercial fishery DM estimates, for example, can help calculate total fishing mortality and biologically acceptable catch limits. The winter skate, Leucoraja ocellata, is the only species within the US portion of the western North Atlantic that is targeted in the skate wing fishery. However, due primarily to fishery …	winter skate, Leucoraja ocellata	fish	Newport, Rhode Island	1	reflex impairment		1	1			1			days, weeks	1	1	observation in holding tanks	comm	individual	yes	yes														1
78	Meeremans, P., Yochum, N., Kochzius, M., Ampe, B., Tuyttens, F. A., & Uhlmann, S. S.	2017	Inter-rater reliability of categorical versus continuous scoring of fish vitality: does it affect the utility of the reflex action mortality predictor (RAMP) approach?	12(7)	1	22	PLoS one	JUL	10.1371/journal.pone.0179092	Meeremans, P., Yochum, N., Kochzius, M., Ampe, B., Tuyttens, F. A., & Uhlmann, S. S. (2017). Inter-rater reliability of categorical versus continuous scoring of fish vitality: does it affect the utility of the reflex action mortality predictor (RAMP) approach?. PloS one, 12(7), 1-22, 10.1371/journal.pone.0179092	Scoring reflex responsiveness and injury of aquatic organisms has gained popularity as predictors of discard survival. Given this method relies upon the individual interpretation of scoring criteria, an evaluation of its robustness is done here to test whether protocol-instructed, multiple raters with diverse backgrounds (research scientist, technician, and student) are able to produce similar or…	flatfish (European plaice, Pleuronectes platessa)	fish	R/V Simon Stevin and at a research laboratory in Ostend, Belgium.	0	reflex impairment, ramp		1	1			1			days, months	1	1	observation in holding tanks	comm	individual	yes	yes			1
79	Dapp, D. R., Huveneers, C., Walker, T. I., Drew, M., & Reina, R. D.	2016	Moving from measuring to predicting bycatch mortality: predicting the capture condition of a longline-caught pelagic shark	2	1	54	FRONTIERS IN MARINE SCIENCE	JAN	10.3389/fmars.2015.00126	Dapp, D. R., Huveneers, C., Walker, T. I., Drew, M., & Reina, R. D. (2016). Moving from measuring to predicting bycatch mortality: predicting the capture condition of a longline-caught pelagic shark. Frontiers in Marine Science, 2, 126, 10.3389/fmars.2015.00126	Incidental fisheries capture has been identified as having a major effect on shark populations throughout the world. However, factors that contribute to the mortality of shark bycatch during fisheries capture are not fully understood. Here, we investigated the effects of capture duration, sea surface temperature, and shark total length (snout to the tip of the upper caudal lobe) on the physiology…	bronze whalers, Carcharhinus brachyurus	fish	Gulf St Vincent, South Australia, Australia	1	blood physiology, behaviour	1			1		1	1		immediate	1		observation	rec	individual	yes	yes
80	Musyl, M. K., & Gilman, E. L.	2018	Post-release fishing mortality of blue (Prionace glauca) and silky shark (Carcharhinus falciformes) from a Palauan-based commercial longline fishery.	28(3)	567	586	REVIEWS IN FISH BIOLOGY AND FISHERIES	MAR	10.1007/s11160-018-9517-2	Musyl, M. K., & Gilman, E. L. (2018). Post-release fishing mortality of blue (Prionace glauca) and silky shark (Carcharhinus falciformes) from a Palauan-based commercial longline fishery. Reviews in Fish Biology and Fisheries, 28(3), 567-586, 10.1007/s11160-018-9517-2	Accounting for components of fishing mortality, including post-release mortality (Fr), is necessary for robust assessments of the effects of fishing. Forty-eight blue (Prionace glauca) and 35 silky sharks (Carcharhinus falciformes) were tagged with pop-up satellite archival tags to monitor Fr rates from pelagic longline vessels in the western tropical Pacific Ocean. There is a paucity of Fr studi…	blue shark (Prionace glauca) and silky sharks (Carcharhinus falciformes)	fish	tropical Pacific Ocean	1	reflex impairment, behaviour		1	1			1	1		days, weeks	0	0	pop-off tags	rec	indiivudal	yes	yes
82	Cook, D. G., Jaksons, P., & Jerrett, A. R.	2018	Tagging investigations with small estuarine-associated fish: tag evaluation, capture methodologies and assessment of capture stress and survival in yellow-eyed mullet Aldrichetta forsteri	69(10)	1595	1603	MARINE AND FRESHWATER RESEARCH	JUL	10.1071/MF17175	Cook, D. G., Jaksons, P., & Jerrett, A. R. (2018). Tagging investigations with small estuarine-associated fish: tag evaluation, capture methodologies and assessment of capture stress and survival in yellow-eyed mullet Aldrichetta forsteri. Marine and Freshwater Research, 69(10), 1595-1603, 10.1071/MF17175	Estuarine ecosystems present a dynamic and often biologically challenging marine environment. Resident and migratory fish occupying these environments must cope with a multitude of variations associated with physiochemical characteristics, interspecies interactions, environmental degradation and variable feed availability. Using the yellow-eyed mullet Aldrichetta forsteri as an exemplar of many o…	yellow-eyed mullet Aldrichetta forsteri	fish	estuary	1	impairment, reflex impairment			1			1			days	1		observation in holding tanks	comm and rec		yes	yes
83	Cook, K. V., Hinch, S. G., Drenner, S. M., Raby, G. D., Patterson, D. A., & Cooke, S. J.	2019	Dermal injuries caused by purse seine capture result in lasting physiological disturbances in coho salmon	227	75	83	COMPARATIVE BIOCHEMISTRY AND PHYSIOLOGY PART A: MOLECULAR & INTEGRATIVE PHYSIOLOGY	JAN	10.1016/j.cbpa.2018.09.026	Cook, K. V., Hinch, S. G., Drenner, S. M., Raby, G. D., Patterson, D. A., & Cooke, S. J. (2019). Dermal injuries caused by purse seine capture result in lasting physiological disturbances in coho salmon. Comparative Biochemistry and Physiology Part A: Molecular & Integrative Physiology, 227, 75-83, 10.1016/j.cbpa.2018.09.026	Fish vitality can be measured by classifying reflex impairments (i.e., a visual impression of the ability to respond to induced stimuli) and visible injuries. These metrics can predict survival probability following release from fisheries, and monitoring physiological disturbances following capture can help understand mechanisms of mortality. To test the hypothesis that severity of injury and ref…	coho salmon (Oncorhynchus kisutch)	fish	Vancouver Island, BC	1	reflex impairment, blood physiology	1	1	1			1			days	1	1	observation	comm	individual	yes	yes
84	Cook, K. V., Hinch, S. G., Drenner, S. M., Halfyard, E. A., Raby, G. D., & Cooke, S. J.	2018	Population-specific mortality in coho salmon (Oncorhynchus kisutch) released from a purse seine fishery.	75(1)	309	318	ICES JOURNAL OF MARINE SCIENCE	FEB	10.1093/icesjms/fsx129	Cook, K. V., Hinch, S. G., Drenner, S. M., Halfyard, E. A., Raby, G. D., & Cooke, S. J. (2018). Population-specific mortality in coho salmon (Oncorhynchus kisutch) released from a purse seine fishery. ICES Journal of Marine Science, 75(1), 309-318, 10.1093/icesjms/fsx129	Coastal commercial fisheries targeting Pacific salmon inevitably capture a mix of co-migrating species and genetically distinct populations within each species, only some of which are sufficiently abundant to sustain exploitation. Species-specific release measures are implemented as a conservation measure, but there remains little understanding of the resulting mortality. A purse seine fishery fo…	coho salmon (Oncorhynchus kisutch)	fish	Pacific	1	reflex impairment, ramp,	1		1	1			1		months	0	0	acoustic telemetry	comm	individual	yes	yes
89	Butler, E. C., Childs, A. R., Parkinson, M. C., & Potts, W. M.	2017	An assessment of the health and survival of fishes caught-and-released in high-energy surf zones during a South African competitive angling event.	195	152	168	FISHERIES RESEARCH	NOV	10.1016/j.fishres.2017.07.002	Butler, E. C., Childs, A. R., Parkinson, M. C., & Potts, W. M. (2017). An assessment of the health and survival of fishes caught-and-released in high-energy surf zones during a South African competitive angling event. Fisheries Research, 195, 152-168, 10.1016/j.fishres.2017.07.002	Recreational marine shore-based (MSB) fisheries are growing rapidly in many developing countries where they compete with subsistence and small-scale fisheries for resources. Many MSB fisheries are managed using regulations (e.g. size- and bag-limits) that require mandatory catch-and-release (C&R). More recently, voluntary C&R angling has become increasingly popular within the MSB recreational sec…	fishes captured during the Rock and Surf Super Pro League	fish	East London, South Africa	1	reflex impairment, ramp, blood physiology	1	1	1						days	1	1	observation in holding tanks	rec	individual	yes	no												1
92	Kraak, S. B. M., Velasco, A., Fröse, U., & Krumme, U.	2019	Prediction of delayed mortality using vitality scores and reflexes, as well as catch, processing, and post-release conditions: evidence from discarded flatfish in the Western Baltic trawl fishery	76(1)	330	341	ICES JOURNAL OF MARINE SCIENCE	JAN-FEB	10.1093/icesjms/fsy129	Kraak, S. B. M., Velasco, A., Fröse, U., & Krumme, U. (2019). Prediction of delayed mortality using vitality scores and reflexes, as well as catch, processing, and post-release conditions: evidence from discarded flatfish in the Western Baltic trawl fishery. ICES Journal of Marine Science, 76(1), 330-341, 10.1093/icesjms/fsy129	The EU discard ban and its high-survival exemption exposed our lack of scientific evidence on discard survival in the fisheries. Discard survival is known to be highly variable and influenced by numerous factors, including conditions during the catch, on-board the fishing vessels, and post-discard. Therefore, obtaining unambiguous results in discard survival experiments is challenging. We conduct…	flatfish, plaice, flounder, and dab	fish	western Baltic Sea (ICES subdivision 22)	1	ramp, reflex impairment			1						days, weeks	1	1	observation in holding nets	comm	individual	yes	yes		1					1	1							1
96	Schweitzer, C. C., Horodysky, A. Z., Price, A. L., & Stevens, B. G.	2020	Impairment indicators for predicting delayed mortality in black sea bass (Centropristis striata) discards within the commercial trap fishery	8(1)	coaa068		CONSERVATION PHYSIOLOGY	JUL	10.1093/conphys/coaa068	Schweitzer, C. C., Horodysky, A. Z., Price, A. L., & Stevens, B. G. (2020). Impairment indicators for predicting delayed mortality in black sea bass (Centropristis striata) discards within the commercial trap fishery. Conservation Physiology, 8(1), coaa068, 10.1093/conphys/coaa068.	Harvest restrictions (e.g. size, sex or species limitations) that are implemented to maintain sustainable fisheries often result in by-catch, e.g. unwanted non-target catch. By-catch is frequently discarded back into the ocean and assumed to survive. However, discarded fishes can succumb to delayed mortality resulting from accumulated stress from fishing activity, and such mortality can impede su…	black sea bass (Centropristis striata)	fish	coasts of Delaware and Maryland	1	behavioural responses, barotrauma, reflex impairment and ramp		1	1		1	1	1		immediate & days	1	1	observation in holding nets	comm	individual	yes	yes
97	Noack, T., Savina, E., & Karlsen, J. D.	2020	Survival of undersized plaice (Pleuronectes platessa) discarded in the bottom otter trawl and Danish seine mixed fisheries in Skagerrak	115	103852		MARINE POLICY	MAY	10.1016/j.marpol.2020.103852	Noack, T., Savina, E., & Karlsen, J. D. (2020). Survival of undersized plaice (Pleuronectes platessa) discarded in the bottom otter trawl and Danish seine mixed fisheries in Skagerrak. Marine Policy, 115, 103852,10.1016/j.marpol.2020.103852	The landing obligation of the new Common Fisheries Policy includes a “high survival”-exemption, which allows to continue discarding of fish with scientifically proven high chances to survive the process of capture, handling and release. This study presents survival rates of undersized plaice (Pleuronectes platessa) caught by two commercial fishing vessels targeting plaice in Skagerrak during the …	plaice (Pleuronectes platessa)	fish	Skagerrak	1	condition index, gear type						1			weeks	1	1	observation in holding tanks	comm	individual	yes	yes						1							1
100	Talwar, B., Brooks, E. J., & Dean Grubbs, R.	2016	An assessment of post-release mortality for a commonly discarded deep-sea isopod (Bathynomus giganteus) using reflex impairment	73(9)	2356	2363	ICES JOURNAL OF MARINE SCIENCE	SEP-OCT	10.1093/icesjms/fsw087	Talwar, B., Brooks, E. J., & Dean Grubbs, R. (2016). An assessment of post-release mortality for a commonly discarded deep-sea isopod (Bathynomus giganteus) using reflex impairment. ICES Journal of Marine Science, 73(9), 2356-2363, 10.1093/icesjms/fsw087	Estimates of post-release mortality (PRM) rates for discarded bycatch are largely unknown across marine fisheries and represent a substantial source of uncertainty when estimating total fishery mortality. One way to predict PRM is through the use of reflex action mortality predictors (RAMP), whereby the presence or absence of target reflexes and known post-release fate are used to create a delaye…	giant isopod Bathynomus giganteus	fish	northeastern Exuma Sound, ∼2.5 km west of Powell Point on Eleuthera, The Bahamas	1	behavior, reflex impairment, ramp			1				1		days	1	1	observation in holding nets	comm	individual	yes	yes
101	Forrestal, F. C., McDonald, M. D., Burress, G., & Die, D. J.	2017	Reflex impairment and physiology as predictors of delayed mortality in recreationally caught yellowtail snapper (Ocyurus chrysurus)	5(1)	cox035		CONSERVATION PHYSIOLOGY	JUN	doi.org/10.1093/conphys/cox035	Forrestal, F. C., McDonald, M. D., Burress, G., & Die, D. J. (2017). Reflex impairment and physiology as predictors of delayed mortality in recreationally caught yellowtail snapper (Ocyurus chrysurus). Conservation physiology, 5(1), cox035, doi.org/10.1093/conphys/cox035	Yellowtail snapper (Ocyurus chrysurus) is an important part of the reef fish assemblage in the western, tropical Atlantic and is caught by both recreational and commercial fisheries in south Florida and the Bahamas. It is estimated that 80% of snapper caught within southeastern Florida waters are discarded due to minimum size restrictions. Neglecting to include information on delayed mortality of…	Yellowtail snapper (Ocyurus chrysurus)	fish	off Cape Eleuthera, Eleuthera, Bahamas	1	blood physiology, reflex impairment, ramp	1		1						days	1	1	observation in holding tanks	comm, rec	individual	yes	yes					1
102	Nepal, V., & Fabrizio, M. C.	2019	High salinity tolerance of invasive blue catfish suggests potential for further range expansion in the Chesapeake Bay region	14(11)	e0224770		PLoS one	NOV	10.1371/journal.pone.0224770	Nepal, V., & Fabrizio, M. C. (2019). High salinity tolerance of invasive blue catfish suggests potential for further range expansion in the Chesapeake Bay region. Plos one, 14(11), e0224770, 10.1371/journal.pone.0224770	In estuaries, salinity is believed to limit the colonization of brackish water habitats by freshwater species. Blue catfish Ictalurus furcatus, recognized as a freshwater species, is an invasive species in tidal rivers of the Chesapeake Bay. Salinity tolerance of this species, though likely to determine its potential range expansion and dispersal in estuarine habitats, is not well-known. To addre…	Blue catfish Ictalurus furcatus	fish	Chesapeake Bay region	0	reflex impairment, salinity, body condition	1		1			1			days	1	1	observation in holding tanks	ecological	treatment	yes	yes			1
103	Demirci, A., & Şimşek, E.	2018	The delayed mortality of discarded sea bream (Sparus aurata Linnaeus, 1758) in trawl simulation: an experimental appraisal.	35(3)	237	241	JOURNAL OF FISHERIES AND AQUATIC SCIENCES	APR	10.12714/egejfas.2018.35.3.02	Demirci, A., & Şimşek, E. (2018). The delayed mortality of discarded sea bream (Sparus aurata Linnaeus, 1758) in trawl simulation: an experimental appraisal, Journal of Fisheries and Aquatic Sciences, 35(3), 237-241	This study aims to bring to light behavioral impairment and the delayed mortality of discards below legal catch rate in a simulated trawl operation. Behavioral impairment of 126 fish in the aftermath of trawling operation was tested in two different methods through observing their reflexes. In the first method, all the fish in the tank was compared with the control groups on account of their resp…	Sea bream (Sparus aurata)	fish	Turkey	1	reflex impairment, behaviour			1				1		days	1	1	observation in holding tanks	comm	individual	yes	yes
106	Eskelund, M., Methling, C., Vilhelm Skov, P., & Madsen, N.	2019	Survival of discarded plaice (Pleuronectes platessa) from Norway lobster (Nephrops norvegicus) otter‐trawl fishery	35(3)	645	654	JOURNAL OF APPLIED ICTHYOLOGY	MAR	10.1111/jai.13888	Eskelund, M., Methling, C., Vilhelm Skov, P., & Madsen, N. (2019). Survival of discarded plaice (Pleuronectes platessa) from Norway lobster (Nephrops norvegicus) otter‐trawl fishery. Journal of Applied Ichthyology, 35(3), 645-654, 10.1111/jai.13888	The introduction of landing obligations in the European Union common fisheries policy, has increased the focus on discard survival. Since species with scientifically proven high survival rates may be exempted from the landing obligations, the economic significance for the fishing industry is large. Landing obligations include individuals below the minimum conservation reference size (MCRS), which…	plaice (Pleuronectes platessa)	fish	South‐Eastern part of Skagerrak (ICES Division IIIa)	1	reflex impairment, ramp, injury		1	1						immediate	1	1	observation in holding tanks	comm	individual	yes	yes
107	Kronstadt, S. M., Gandy, R., & Shea, C.	2018	Predicting discard mortality in Florida stone crab, Menippe mercenaria, using reflexes	197	88	95	FISHERIES RESEARCH	JAN	10.1016/j.fishres.2017.09.007	Kronstadt, S. M., Gandy, R., & Shea, C. (2018). Predicting discard mortality in Florida stone crab, Menippe mercenaria, using reflexes. Fisheries Research, 197, 88-95., 10.1016/j.fishres.2017.09.007	Predicting discard mortality of species from fishery operations is essential for developing accurate stock assessments and determining sustainable fishery practices. The Florida stone crab, Menippe mercenaria, is a highly exploited fishery resource in which only the claws are harvested and declawed legal-size and both intact ovigerous females and under-size (i.e., sublegal) crabs are discarded al…	Florida stone crab, Menippe mercenaria	crustaceans	Pavilion Key, FL	1	reflex impairment, ramp		1	1						weeks	1	1	observation in holding tanks	comm	treatment	yes	yes
108	Gravinese, P.M., Kronstadt, S.M., Clemente, T., Cole, C., Blum, P., Henry, M.S., Pierce, R.H. and Lovko, V.J.,	2018	The effects of red tide (Karenia brevis) on reflex impairment and mortality of sublegal Florida stone crabs, Menippe mercenaria.	137	145	148	MARINE ENVIRONMENTAL RESEARCH	JUN	10.1016/j.marenvres.2018.03.004	Gravinese, P.M., Kronstadt, S.M., Clemente, T., Cole, C., Blum, P., Henry, M.S., Pierce, R.H. and Lovko, V.J., (2018). The effects of red tide (Karenia brevis) on reflex impairment and mortality of sublegal Florida stone crabs, Menippe mercenaria. Marine environmental research, 137, 145-148., 10.1016/j.marenvres.2018.03.004	The Florida stone crab, Menippe mercenaria, is a major commercial fishery that occurs primarily along Florida's west coast, where harmful algal blooms of Karenia brevis frequently develop. To determine sublethal and lethal effects of K. brevis on M. mercenaria, we exposed sublegal stone crabs to three seawater treatments in laboratory conditions: no K. brevis (control), a low-toxin K. brevis stra…	Florida stone crabs, Menippe mercenaria	crustaceans	New Pass Inlet, FL	1	reflex impairment, metabolic			1					1	days	1	0	observation in holding tanks	comm, ecological	treatment	yes	yes
109	Gravinese, P. M., Munley, M. K., Kahmann, G., Cole, C., Lovko, V., Blum, P., & Pierce, R.	2020	The effects of prolonged exposure to hypoxia and Florida red tide (Karenia brevis) on the survival and activity of stone crabs	98	101897		HARMFUL ALGAE	SEP	10.1016/j.hal.2020.101897	Gravinese, P. M., Munley, M. K., Kahmann, G., Cole, C., Lovko, V., Blum, P., & Pierce, R. (2020). The effects of prolonged exposure to hypoxia and Florida red tide (Karenia brevis) on the survival and activity of stone crabs. Harmful Algae, 98, 101897., 10.1016/j.hal.2020.101897	Florida red tides are harmful algae blooms caused by the dinoflagellate Karenia brevis, which occur along Florida's gulf coast almost annually. In recent years Florida red tide blooms have become more common, frequent, and intense. Florida's southwest coast, from Manatee to Collier County, has experienced repeated and prolonged K. brevis blooms since 2011 with the most recent bloom in 2017 lastin…	Florida stone crabs, Menippe mercenaria	crustaceans	Sarasota Bay and Tampa Bay, Florida	1	behavior, reflex impairment			1				1		days	1	1	observation in holding tanks	comm, ecological	treatment	yes	yes
110	Rawding, D., Stephenson, A., Holowatz, J., Warren, B., & Zimmerman, M.	2016	Survival of Summer Steelhead Caught and Released from an Experimental Seine Fishery in the Lower Columbia River				Washington Department of Fish and Wildlife, Report FPT, 16-10.			Rawding, D., Stephenson, A., Holowatz, J., Warren, B., & Zimmerman, M. (2016). Survival of summer steelhead caught and released from an experimental seine fishery in the lower Columbia River. Washington Department of Fish and Wildlife, Report FPT, 16-10.,	A study to determine the survival of adult summer steelhead released from commercial fishing gear occurred from 2011 to 2013. Steelhead were incidentally captured in an experimental Columbia River salmon beach and purse seine fishery (fishery) below Bonneville Dam (BON). Survival estimates were divided into short-term (between the fishery and BON), intermediateterm (between Bonneville and McNary …	steelhead, rainbow trout	fish	Columbia River	0	behavior							1		days, weeks, months	0	0	PIT tag detections	ecological	individual	yes	no
112	Logan, J. M., Lawrence, M. J., Morgan, G. E., Twardek, W. M., Lennox, R. J., & Cooke, S. J.	2019	Consequences of winter air exposure on walleye (Sander vitreus) physiology and impairment following a simulated ice-angling event	215	106	113	FISHERIES RESEARCH	JUL	10.1016/j.fishres.2019.03.014	Logan, J. M., Lawrence, M. J., Morgan, G. E., Twardek, W. M., Lennox, R. J., & Cooke, S. J. (2019). Consequences of winter air exposure on walleye (Sander vitreus) physiology and impairment following a simulated ice-angling event. Fisheries Research, 215, 106-113.	Length-based harvest restriction is common in fisheries management and can result in a substantial number of fish being released after capture. Science on live release confirms that the practice allows individuals to return to the population and reproduce; however, little is known about how handling practices influence mortality or the sub-lethal physiological alterations in fish that are release…	Walleye (Sander vitreus; Mitchill 1818)	fish	Lake Nipissing, Ontario	0	blood physiology, ramp, reflex impairment	1		1						days	1	1	observation in holding nets	rec	individual	yes	no
113	Holder, P. E., Griffin, L. P., Adams, A. J., Danylchuk, A. J., Cooke, S. J., & Brownscombe, J. W.	2020	Stress, predators, and survival: Exploring permit (Trachinotus falcatus) catch-and-release fishing mortality in the Florida Keys	524	151289		EXPERIMENTAL MARINE BIOLOGY AND ECOLOGY	MAR	10.1016/j.jembe.2019.151289	Holder, P. E., Griffin, L. P., Adams, A. J., Danylchuk, A. J., Cooke, S. J., & Brownscombe, J. W. (2020). Stress, predators, and survival: Exploring permit (Trachinotus falcatus) catch-and-release fishing mortality in the Florida Keys. Journal of Experimental Marine Biology and Ecology, 524, 151289, 10.1016/j.jembe.2019.151289	The biological consequences of catch-and-release (C&R) angling revolve around interactions between the physiological and behavioural responses of the captured fish and ecological conditions such as the presence of opportunistic predators. Here, we explored the consequences of C&R on adult permit (Trachinotus falcatus), including assessments of depredation rates, their physiological and reflex res…	permit (Trachinotus falcatus)	fish	Florida Keys, USA	1	blood physiology, short-term post release behaviour, reflex impairment, ramp	1		1				1		immediate	1	?	observation	rec	treatment	yes	no
116	Arkert, N. K., Childs, A. R., Parkinson, M. C., Winkler, A. C., Butler, E., Mannheim, S., & Potts, W. M.	2018	Evaluating the effects of catch-and-release angling on Cape stumpnose Rhabdosargus holubi in a South African estuary	40(3)	235	244	JOURNAL OF MARINE SCIENCE	MAY	10.2989/1814232X.2018.1494041	Arkert, N. K., Childs, A. R., Parkinson, M. C., Winkler, A. C., Butler, E., Mannheim, S., & Potts, W. M. (2018). Evaluating the effects of catch-and-release angling on Cape stumpnose Rhabdosargus holubi in a South African estuary. African Journal of Marine Science, 40(3), 235-244, 10.2989/1814232X.2018.1494041	Fisheries managers are increasingly promoting catch-and-release (C&R) to manage recreationally angled fish stocks. Despite this, there is a scarcity of information on the effects of C&R on estuarine-dependent species. Cape stumpnose Rhabdosargus holubi dominates the recreational fisheries catch and provides an important source of food for subsistence fishers in some temperate South African estuar…	Cape stumpnose (Rhabdosargus holubi )	fish	South African estuary	1	blod physiology and, ramp, reflex impairment	1	1	1						immediate	1	1	observation in holding tanks	rec	treatment	yes	no
117	Gil, M. D. M., Palmer, M., Morey, G., Manjabacas, A., Pastor, E., Díaz-Gil, C., & Grau, A. M.	2020	Assessing relative post-release mortality for the transparent goby fishery: Environmental drivers and the utility of vitality metrics	15(4)	e0230357		PloS one	APR	10.1371/journal.pone.0230357	Gil, M. D. M., Palmer, M., Morey, G., Manjabacas, A., Pastor, E., Díaz-Gil, C., & Grau, A. M. (2020). Assessing relative post-release mortality for the transparent goby fishery: Environmental drivers and the utility of vitality metrics. PloS one, 15(4), e023035, 10.1371/journal.pone.0230357	The target species (Aphia minuta and Pseudaphya ferreri) of the transparent goby fishery on Mallorca Island (Balearic Islands, western Mediterranean) are currently discarded when the maximum daily catch is exceeded or when the sorting process is unworkable. The mortality suffered by this discarded fraction remains unknown, although it may be important for resource management. Accordingly, the aim…	goby , (Aphia minuta and Pseudaphya ferreri)	fish	Mallorca Island (Balearic Islands, western Mediterranean	1	post-release behaviour							1		immediate	1	1	observation in holding tanks, video camera	comm	individual	yes	yes				1			1
119	Pedrazzani, A. S., Quintiliano, M. H., Bolfe, F., Sans, E. C. D. O., & Molento, C. F. M.	2020	Tilapia on-farm welfare assessment protocol for semi-intensive production systems	7	991		FRONTIERS IN VETERINARY SCIENCE	NOV	10.3389/fvets.2020.606388	Pedrazzani, A. S., Quintiliano, M. H., Bolfe, F., Sans, E. C. D. O., & Molento, C. F. M. (2020). Tilapia on-farm welfare assessment protocol for semi-intensive production systems. Frontiers in Veterinary Science, 7, 991.10.3389/fvets.2020.606388	The aim of this study was to develop and test a tilapia on-farm welfare assessment protocol, based on Brazilian semi-intensive production systems. The study included two mains steps: the elaboration of tilapia welfare protocol and its on-field feasibility test. The protocol, including the potential indicators organized into health, environmental, nutritional, and behavioral categories, was tested…	tilapias	fish	South and Southeast of Brazil	0	blood physiology, condition index, behaviour, feeding, reflex impairment	1	1	1			1	1	1	immediate, days	1	1	observation in holding nets	comm, aquaculture	individual	yes	yes
120	Tsitrin, E., McLean, M. F., Gibson, A. J. F., Hardie, D. C., & Stokesbury, M. J.	2020	Feasibility of using surgical implantation methods for acoustically tagging alewife (Alosa pseudoharengus) with V5 acoustic transmitters	15(11)	e0241118.		PloS one	NOV	10.1371/journal.pone.0241118	Tsitrin, E., McLean, M. F., Gibson, A. J. F., Hardie, D. C., & Stokesbury, M. J. (2020). Feasibility of using surgical implantation methods for acoustically tagging alewife (Alosa pseudoharengus) with V5 acoustic transmitters. Plos one, 15(11), e0241118, 10.1371/journal.pone.0241118	Anadromous alewives (Alosa pseudoharengus) are abundant in the Canadian Maritimes, where they support lucrative commercial fisheries. Little is known about their coastal movement, and their potential to interact with anthropogenic structures. Acoustic telemetry can provide detailed information on the spatiotemporal distribution and survival of fishes in coastal areas, using information transmitte…	alewives (Alosa pseudoharengus)	fish	Gaspereau River in Kings County, Nova Scotia	0	reflex impairment, behaviour, ramp			1				1		immediate, days	1	1	observation in holding tanks, acoustic telemetry	comm	individual	yes	yes							1
121	King, S. M., & Stein, J. A.	2020	Effective anesthetic dosage and recovery from specialized surgical methods in Shortnose Gar	40	1486	1498	NORTH AMERICAN JOURNAL OF FISHERIES MANAGEMENT	SEP	10.1002/nafm.10513	King, S. M., & Stein, J. A. (2020). Effective anesthetic dosage and recovery from specialized surgical methods in Shortnose Gar. North American Journal of Fisheries Management.	A general assumption in the use of biotelemetry is that tags do not affect the animal’s behavior. There is generalagreement that internal implantation of transmitters is the preferred method for afxing a tag to a sh relative toexternal and intragastric transmitters because internal tags have minimal negative impacts on growth and can be usedfor long-term research. Internal transmitter attachment …	Shortnose Gar (Lepisosteus platostomus)	fish	backwaters of the lower Illinois River	0	reflex impairment, ramp,		1	1	1					weeks, months	1	1	observations in captivity	science	individual	yes	yes
122	Anders, N., Roth, B., Grimsbø, E., & Breen, M.	2019	Assessing the effectiveness of an electrical stunning and chilling protocol for the slaughter of Atlantic mackerel (Scomber scombrus)	14(9)	e0222122		PloS one	SEP	10.1371/journal.pone.0222122	Anders, N., Roth, B., Grimsbø, E., & Breen, M. (2019). Assessing the effectiveness of an electrical stunning and chilling protocol for the slaughter of Atlantic mackerel (Scomber scombrus). PloS one, 14(9), e0222122,10.1371/journal.pone.0222122	Inducing unconsciousness in fish using electrical stunning prior to slaughter may improve fish welfare and fillet quality if such practises can be disseminated into wild capture fisheries. The objectives of this study were to: 1) evaluate if an established slaughter protocol consisting of dry electrical stunning (using a coupled AC/DC current at ≈ 110 Vrms) followed by chilling could be used to s…	Atlantic mackerel (Scomber scombrus)	fish	Austevoll Aquaculture Research Station	1	reflex impairment			1	1					immediate	1	1	observation in holding tanks	science	individual	yes	no
123	Cooke, S. J., & Danylchuk, A. J.	2020	Hook disgorgers remove deep hooks but kill fish: A plea for cutting the line	27(6)	622	627	FISHERIES MANAGEMENT AND ECOLOGY	OCT	doi.org/10.1111/fme.12462	Cooke, S. J., & Danylchuk, A. J. (2020). Hook disgorgers remove deep hooks but kill fish: A plea for cutting the line. Fisheries Management and Ecology, 27(6), 622-627.	Recreational fishing can result in deep hooking (e.g. in the gullet) of fish that are intended to be released, leading to the development of various tools intended to assist with hook removal. So‐called “hook disgorgers” are typically marketed as being a mechanism to retrieve the hook while doing so in a way that reduces harm to the fish, despite there being many studies that demonstrate that it …	smallmouth bass, Micropterus dolomieu	fish	eastern ontario	0	reflex impairment			1						immediate & days	1	1	observation in holding tanks	rec	treatment	yes	no
127	Dinken, C. P.	2018	The Effects of Diet, Population, and Water Temperature on the Stress Response of Angled Largemouth Bass Micropterus salmoides						https://search.proquest.com/docview/2039593221?pq-origsite=gscholar&fromopenview=true	Dinken, C. P. (2018). The Effects of Diet, Population, and Water Temperature on the Stress Response of Angled Largemouth Bass Micropterus salmoides. Mississippi State University.		Largemouth Bass Micropterus salmoides i	fish	Mississippi	0	blood physiology	1								immediate	1	1	observation in holding tanks	rec	treatment	yes	yes
129	Adão, A. C. V.	2017	By-catch species susceptibilities and potential for survival in Algarve (South Portugal) deep-water crustacean trawl fishery (Doctoral dissertation)						https://sapientia.ualg.pt/handle/10400.1/10424	Adão, A. C. V. (2017). By-catch species susceptibilities and potential for survival in Algarve (South Portugal) deep-water crustacean trawl fishery (Doctoral dissertation).	Bottom trawling for crustaceans in Portuguese coastal waters constitutes a rather important fishery in revenue terms, despite its clear negative impacts on deep-sea communities and marine ecosystems. This poorly selective harvest strategy catches large amounts of unwanted species that are thrown overboard for various reasons. However, survival of discards is not yet properly assessed and constitu…	Conger conger	fish	Portuguese coastal waters	1	reflex impairment		1	1						immediate	0	0	observation	comm	individual	yes	yes			1
132	Moos, T. S., & Blackwell, B. G.	2017	Condition and mortality of western painted turtle collected as bycatch in modified fyke nets during fish population assessments	32(1)	267	280	JOURNAL OF FRESHWATER ECOLOGY	FEB	10.1080/02705060.2017.1281174	Moos, T. S., & Blackwell, B. G. (2017). Condition and mortality of western painted turtle collected as bycatch in modified fyke nets during fish population assessments. Journal of Freshwater Ecology, 32(1), 267-280, 10.1080/02705060.2017.1281174	Information concerning turtle bycatch and its possible ramifications during biological sampling in freshwater systems is limited. Having such information will enable fisheries researchers and managers to modify fish sampling procedures to potentially minimize any impacts on turtle populations. Therefore, our objective was to utilize reflex response to characterize stress and mortality of western …	western painted turtles (Chrysemys picta bellii)	reptile	northeast South Dakota	0	reflex impairment			1						days	0	0	observation	comm	individual	yes	yes	1						1
133	Kerr, S.M., Ward, T.D., Lennox, R.J., Brownscombe, J.W., Chapman, J.M., Gutowsky, L.F., Logan, J.M., Twardek, W.M., Elvidge, C.K., Danylchuk, A.J. and Cooke, S.J.,	2017	Influence of hook type and live bait on the hooking performance of inline spinners in the context of catch-and-release brook trout Salvelinus fontinalis fishing in lakes	186	642	647	FISHERIES RESEARCH	FEB	10.1016/j.fishres.2016.10.001	Kerr, S.M., Ward, T.D., Lennox, R.J., Brownscombe, J.W., Chapman, J.M., Gutowsky, L.F., Logan, J.M., Twardek, W.M., Elvidge, C.K., Danylchuk, A.J. and Cooke, S.J., ,(2017). Influence of hook type and live bait on the hooking performance of inline spinners in the context of catch-and-release brook trout Salvelinus fontinalis fishing in lakes. Fisheries Research, 186, 642-647. 10.1016/j.fishres.201…	The objective of catch-and-release angling is for the fish to survive with minimal fitness consequences. However, fish survival can be compromised by a number of factors, especially anatomical hooking location. To evaluate whether hook type or bait influence hooking outcomes, we tested different combinations of hook (treble or single siwash hooks) and bait (hook tipped with worm or no worm) while…	brook trout (Salvelinus fontinalis)	fish	southwestern Quebec, Canada	0	reflex impairment, ramp, injury	`	1	1						immediate & days	1	1	observation in holding nets	rec	treatment	yes	no
114	Anders, N., Howarth, K., Totland, B., Handegard, N. O., Tenningen, M., & Breen, M.	2019	Effects on individual level behaviour in mackerel (Scomber scombrus) of sub-lethal capture related stressors: Crowding and hypoxia	14(3)	e0213709		PloS one	MAR	10.1371/journal.pone.0213709	Anders, N., Howarth, K., Totland, B., Handegard, N. O., Tenningen, M., & Breen, M. (2019). Effects on individual level behaviour in mackerel (Scomber scombrus) of sub-lethal capture related stressors: Crowding and hypoxia. PloS one, 14(3), e0213709, 10.1371/journal.pone.0213709	Stress to fish during harvest in wild capture fisheries is known to negatively influence subsequent survival in catches that are released. Therefore, if fisheries are to be conducted sustainably, there is a need to promote good fish welfare during the capture process. Purse seine fishing is a widespread and efficient fishing method. However, capture and release of fish from purse seines (a proces…	Atlantic mackerel (Scomber scombrus)	fish	Norway	1	behavior							1		days	1		observation in holding nets	comm		yes	yes
132	van der Reijden, K.J., Molenaar, P., Chen, C., Uhlmann, S.S., Goudswaard, P.C., van Marlen, B., 2017	2017	Survival of undersized plaice (Pleuronectes platessa), sole (Solea solea), and dab (Limanda limanda) in North Sea pulse-trawl fisheries	74(6)	1672	1680	ICES JOURNAL OF MARINE SCIENCE		https://doi.org/10.1093/icesjms/fsx019	van der Reijden, K.J., Molenaar, P., Chen, C., Uhlmann, S.S., Goudswaard, P.C., van Marlen, B., 2017. Survival of undersized plaice (Pleuronectes platessa), sole (Solea solea), and dab (Limanda limanda) in North Sea pulse-trawl fisheries. ICES J. Mar. Sci. https://doi.org/10.1093/icesjms/fsx019	The European Commission landing obligation, including species-specific “high survival” exemptions, has established a need for accurate discard survival estimates. This study presents the first discard survival estimates on-board Dutch commercial pulse trawlers. During seven, six, and one fishing trip(s), respectively, undersized plaice (Pleuronectes platessa), sole (Solea solea), and dab (Limanda…	plaice (Pleuronectes platessa), sole (Solea solea), dab (Limanda limanda)	fish	Netherlands	1	reflex impairment, injury		1	1						days	1	1	observation in holding tanks	comm	individual	yes	yes							1
133	Uhlmann, S.S., Ampe, B., Van Bogaert, N., Vanden Berghe, C., Vanelslander, B.	2021	Flatfish survivors have tales to tell: Cold seawater and reduced deployment duration contribute to the survival of European plaice (Pleuronectes platessa) discarded by Belgian beam trawlers	2404			FISHERIES RESEARCH		https://doi.org/10.1016/j.fishres.2021.105966	Uhlmann, S.S., Ampe, B., Van Bogaert, N., Vanden Berghe, C., Vanelslander, B., 2021. Flatfish survivors have tales to tell: Cold seawater and reduced deployment duration contribute to the survival of European plaice (Pleuronectes platessa) discarded by Belgian beam trawlers. Fish. Res. 240, 105966. https://doi.org/10.1016/j.fishres.2021.105966	The ‘high survival’ exemption to the European Landing Obligation regulation intensified the relevance of quantifying the survival of commonly discarded European plaice (Pleuronectes platessa) within the discard-intensive Belgian beam-trawl fishery, together with the search for ways to maximize discard survival. In this study we worked together with vessel owners and the crews of three Belgian bea…	European plaice (Pleuronectes platessa)	fish	Belgium	1	reflex impairment, injury		1	1						days	1	1	observation in holding tanks	comm	individual	yes	yes
134	Madden, J. C., LaRochelle, L., Burton, D., Danylchuk, A. J., Landsman, S. J., & Cooke, S. J.	2023	Condition and postrelease mortality of angled Northern Pike temporarily retained on stringers	43(5)	1395	1406	NORTH AMERICAN JOURNAL OF FISHERIES MANAGEMENT		10.1002/nafm.10943	Madden, J. C., LaRochelle, L., Burton, D., Danylchuk, A. J., Landsman, S. J., & Cooke, S. J. (2023). Condition and postrelease mortality of angled Northern Pike temporarily retained on stringers. North American Journal of Fisheries Management, 43(5), 1395-1406.	Condition and postrelease mortality of angled Northern Pike temporarily retained on stringers	Northern pike	fish	eastern ontario	0	reflex impairment, ramp, blood physiology, injury	1	1	1						days	1	1	observation in holding pens	rec	treatment	yes	yes							1
3	Hedrick-Hopper, TL; Koster, LP; Diamond, SL	2015	Accumulation of triclosan from diet and its neuroendocrine effects in Atlantic croaker (Micropogonias undulatus) under two temperature Regimes	112	52	60	MARINE ENVIRONMENTAL RESEARCH	DEC	10.1016/j.marenvres.2015.09.006	Hedrick-Hopper, TL; Koster, LP; Diamond, SL (2015) Accumulation of triclosan from diet and its neuroendocrine effects in Atlantic croaker (Micropogonias undulatus) under two temperature Regimes 112: 52-60 10.1016/j.marenvres.2015.09.006	Rising water temperatures due to climate change may increase the uptake and effects of triclosan in aquatic organisms. Our objectives were to investigate the accumulation of dietary triclosan and its neuroendocrine effects in Atlantic croaker, an estuarine fish, under two temperatures and during depuration. A pilot study was used to select a dietary exposure of 50 mg/kg. For 10 days, fish were ex…	Atlantic croaker	fish		1	dorsal fin reflex			1						5 weeks	1		lab holidng	climate change (triclosan)		no	no
21	Cooke, SJ; Messmer, V; Tobin, AJ; Pratchett, MS; Clark, TD	2014	Refuge-Seeking Impairments Mirror Metabolic Recovery Following Fisheries-Related Stressors in the Spanish Flag Snapper (Lutjanus carponotatus) on the Great Barrier Reef	87	136	147	PHYSIOLOGICAL AND BIOCHEMICAL ZOOLOGY	2001-01-01	10.1086/671166	Cooke, SJ; Messmer, V; Tobin, AJ; Pratchett, MS; Clark, TD (2014) Refuge-Seeking Impairments Mirror Metabolic Recovery Following Fisheries-Related Stressors in the Spanish Flag Snapper (Lutjanus carponotatus) on the Great Barrier Reef 87: 136-147 10.1086/671166	Fisheries and marine park management strategies for large predatory reef fish can mean that a large proportion of captured fish are released. Despite being released, these fish may experience high mortality while they traverse the water column to locate suitable refuge to avoid predators, all the while recovering from the stress of capture. The predatory reef fish Spanish flag snapper (Lutjanus c…	Spanish flag snapper	fish	Great Barrier Reef	1	blood stress physiology, metabolic rate, reflex impairment, refuge seeking behaviour	1		1					1	hours			observation, MO2 measurement	rec		no	no
26	Brownscombe, JW; Thiem, JD; Hatry, C; Cull, F; Haak, CR; Danylchuk, AJ; Cooke, SJ	2013	Recovery bags reduce post-release impairments in locomotory activity and behavior of bonefish (Albula spp.) following exposure to angling-related stressors	440	207	215	JOURNAL OF EXPERIMENTAL MARINE BIOLOGY AND ECOLOGY	FEB	10.1016/j.jembe.2012.12.004	Brownscombe, JW; Thiem, JD; Hatry, C; Cull, F; Haak, CR; Danylchuk, AJ; Cooke, SJ (2013) Recovery bags reduce post-release impairments in locomotory activity and behavior of bonefish (Albula spp.) following exposure to angling-related stressors 440: 207-215 10.1016/j.jembe.2012.12.004	Bonefish (Albula spp.) are a group of species targeted by recreational anglers in shallow tropical and sub-tropical seas worldwide. Although bonefish angling is almost entirely catch-and-release, mortality can occur because the stress associated with angling and handling causes locomotory impairment that promotes post-release predation. We used tri-axial accelerometer loggers to compare the locom…	bonefish	fish	Eleuthera	1	locomotor activity and reflex impairment			1						hours			visual observations	rec		no	no
39	Campbell, MD; Patino, R; Tolan, J; Strauss, R; Diamond, SL	2010	Sublethal effects of catch-and-release fishing: measuring capture stress, fish impairment, and predation risk using a condition index	67	513	521	ICES JOURNAL OF MARINE SCIENCE	APR	10.1093/icesjms/fsp255	Campbell, MD; Patino, R; Tolan, J; Strauss, R; Diamond, SL (2010) Sublethal effects of catch-and-release fishing: measuring capture stress, fish impairment, and predation risk using a condition index 67: 513-521 10.1093/icesjms/fsp255	The sublethal effects of simulated capture of red snapper (Lutjanus campechanus) were analysed using physiological responses, condition indexing, and performance variables. Simulated catch-and-release fishing included combinations of depth of capture and thermocline exposure reflective of environmental conditions experienced in the Gulf of Mexico. Frequency of occurrence of barotrauma and lack of…	red snapper	fish	Gulf of Mexico	1	barotrauma and reflex response, predatio risk			1		1				minutes			observation	comm		no	no
48	Robinson, KA; Hinch, SG; Raby, GD; Donaldson, MR; Robichaud, D; Patterson, DA; Cooke, SJ	2015	Influence of Postcapture Ventilation Assistance on Migration Success of Adult Sockeye Salmon following Capture and Release	144	4	693	TRANSACTIONS OF THE AMERICAN FISHERIES SOCIETY		10.1080/00028487.2015.1031282	Robinson, KA; Hinch, SG; Raby, GD; Donaldson, MR; Robichaud, D; Patterson, DA; Cooke, SJ (2015) Influence of Postcapture Ventilation Assistance on Migration Success of Adult Sockeye Salmon following Capture and Release 144: 4-693 10.1080/00028487.2015.1031282	Catch and release is a tactic employed in recreational fisheries to help conserve and sustain fish populations, but postrelease mortality can occur when fish fail to recover from the stress and exhaustion of capture. Depending on factors like the duration of the stressor and whether air exposure occurs, fish can be lethargic or have negative equilibrium upon release; some anglers are motivated to…	sockeye salmon	fish	Fraser River	0	reflex impairment			1						days			telemetry	rec		no	no
50	Stoot, LJ; Cairns, NA; Blouin-Demers, G; Cooke, SJ	2013	Physiological disturbances and behavioural impairment associated with the incidental capture of freshwater turtles in a commercial fyke-net fishery	21	1	13	ENDANGERED SPECIES RESEARCH		10.3354/esr00504	Stoot, LJ; Cairns, NA; Blouin-Demers, G; Cooke, SJ (2013) Physiological disturbances and behavioural impairment associated with the incidental capture of freshwater turtles in a commercial fyke-net fishery 21: 1-13 10.3354/esr00504	Turtles are caught as bycatch in commercial fisheries in both inland and marine waters. Turtle mortality associated with bycatch is concerning, as life-history characteristics of turtles, including high juvenile mortality and delayed sexual maturity, make them particularly susceptible to population declines following small increases in adult mortality. In eastern Ontario, Canada, freshwater turtl…	northern map turtle and painted turtle	reptile	eastern ontario	0	blood physiology and behavioural impairments	1								hours			observation	comm		no	no
57	Gagne, T. O., Ovitz, K. L., Griffin, L. P., Brownscombe, J. W., Cooke, S. J., & Danylchuk, A. J.	2017	Evaluating the consequences of catch-and-release recreational angling on golden dorado (Salminus brasiliensis) in Salta, Argentina	186	625	633	FISHERIES RESEARCH	FEB	10.1016/j.fishres.2016.07.012	Gagne, T. O., Ovitz, K. L., Griffin, L. P., Brownscombe, J. W., Cooke, S. J., & Danylchuk, A. J. (2017). Evaluating the consequences of catch-and-release recreational angling on golden dorado (Salminus brasiliensis) in Salta, Argentina. Fisheries research, 186, 625-633, 10.1016/j.fishres.2016.07.012	Golden dorado (Salminus brasiliensis) is increasing in popularity as a target of recreational anglers practicing catch-and-release (C&R) in northern Argentina and bordering countries, however science-based best practices have yet to be developed for this iconic freshwater gamefish. We assessed the consequences of C&R on golden dorado captured by anglers on the Juramento River, in Salta, Argentina…	Golden dorado (Salminus brasiliensis)	fish	Juramento River, in Salta, Argentina	0	blood physiology, ramp, post-release behavior, refelx impairment	1		1				1		immediate and days			radio telemetry	rec		no	no
63	Bower, S. D., Danylchuk, A. J., Raghavan, R., Clark‐Danylchuk, S. E., Pinder, A. C., & Cooke, S. J	2016	Rapid assessment of the physiological impacts caused by catch‐and‐release angling on blue‐finned mahseer (Tor sp.) of the Cauvery River, India	23(3-4)	208	217	FISHERIES MANAGEMENT AND ECOLOGY	JAN	10.1111/fme.12135	Bower, S. D., Danylchuk, A. J., Raghavan, R., Clark‐Danylchuk, S. E., Pinder, A. C., & Cooke, S. J. (2016). Rapid assessment of the physiological impacts caused by catch‐and‐release angling on blue‐finned mahseer (Tor sp.) of the Cauvery River, India. Fisheries Management and Ecology, 23(3-4), 208-217, 10.1111/fme.12135	Forty‐nine blue‐finned mahseer (Tor sp.; mean total length 458 ± 20 mm) were angled using a range of bait/lure types, angling and air exposure times in water that averaged 27 ± 2 °C over the course of the assessment. No cases of mortality were observed, and rates of moderate and major injury were low, with 91% of mahseer hooked in the mouth. More extreme physiological disturbances (i.e. blood lac…	blue‐finned mahseer (Tor sp.)	fish	Kodagu District (Coorg), Karnataka State, India	0	reflex impairment,ramp, blood physiology	1	1	1						immediate			observation	rec		no	no
64	Rankin, P. S., Hannah, R. W., Blume, M. T., Miller-Morgan, T. J., & Heidel, J. R.	2017	Delayed effects of capture-induced barotrauma on physical condition and behavioral competency of recompressed yelloweye rockfish, Sebastes ruberrimus	186	258	268	FISHERIES RESEARCH	FEB	10.1016/j.fishres.2016.09.004	Rankin, P. S., Hannah, R. W., Blume, M. T., Miller-Morgan, T. J., & Heidel, J. R. (2017). Delayed effects of capture-induced barotrauma on physical condition and behavioral competency of recompressed yelloweye rockfish, Sebastes ruberrimus. Fisheries Research, 186, 258-268, 10.1016/j.fishres.2016.09.004	Rebuilding of some U.S. West Coast rockfish (Sebastes spp.) stocks relies heavily on mandatory fishery discard, however the long-term condition of discarded fish experiencing capture-related barotrauma is unknown. We conducted two studies designed to evaluate delayed mortality, physical condition, and behavioral competency of yelloweye rockfish, Sebastes ruberrimus, experiencing barotrauma during…	yelloweye rockfish (Sebastes spp.)	fish	Paficific (Newport, OR)	1	barotrauma, behaviour and injury		1			1		1		immediate, days & weeks			observation	comm		no	no
65	Hyatt, M. W., Anderson, P. A., & O'Donnell, P. M.	2016	Behavioral Release Condition Score of Bull and Bonnethead Sharks as a Coarse Indicator of Stress	32(6)	1464	1472	JOURNAL OF COSTAL RESEARCH	NOV	10.2112/JCOASTRES-D-15-00108.1	Hyatt, M. W., Anderson, P. A., & O'Donnell, P. M. (2016). Behavioral release condition score of bull and bonnethead sharks as a coarse indicator of stress. Journal of Coastal Research, 32(6), 1464-1472, 10.2112/JCOASTRES-D-15-00108.1	Capture and handling stress can induce acidosis and sometimes mortality in sharks. To approximate physiological condition after capture, fisheries researchers may use a behavioral health assessment at release. The goal of this study was to assess the efficacy of the behavioral release condition score (BRCS) in estimating the physiological stress response. The score was tested against changes in a…	bull shark (Carcharhinus leucas), bonnethead shark (Sphyrna tiburo)	fish	SW coast of Florida (Pacific Ocean)	1	behavior, blood physiology	1						1		immediate			observation	rec & comm		no	no
66	Bower, S. D., Danylchuk, A. J., Brownscombe, J. W., Thiem, J. D., & Cooke, S. J.	2016	Evaluating effects of catch-and-release angling on peacock bass (Cichla ocellaris) in a Puerto Rican reservoir: a rapid assessment approach	175	92	102	FISHERIES RESEARCH	MAR	10.1016/j.fishres.2015.11.014	Bower, S. D., Danylchuk, A. J., Brownscombe, J. W., Thiem, J. D., & Cooke, S. J. (2016). Evaluating effects of catch-and-release angling on peacock bass (Cichla ocellaris) in a Puerto Rican reservoir: a rapid assessment approach. Fisheries Research, 175, 95-102, 10.1016/j.fishres.2015.11.014	Catch-and-release recreational angling is growing in developing countries in tropical regions and can generate valuable economic activity. However, management agencies may not have the capacity for studies to determine how angling and handling practices influence the fate of released fish, an important consideration for effective management of the resource. We developed a 3-day rapid assessment p…	peacock bass (Cichla ocellaris)	fish	Puerto Rican reservoir	0	ramp, reflex impairment, blood physiology	1	1	1						immediate, days			observation	rec		no	no
68	Clarke, S. H., Brownscombe, J. W., Nowell, L., Zolderdo, A. J., Danylchuk, A. J., & Cooke, S. J.	2021	Do angler experience and fishing lure characteristics influence welfare outcomes for largemouth bass?	233	1	10	FISHERIES RESEARCH	JAN	10.1016/j.fishres.2020.105756	Clarke, S. H., Brownscombe, J. W., Nowell, L., Zolderdo, A. J., Danylchuk, A. J., & Cooke, S. J. (2021). Do angler experience and fishing lure characteristics influence welfare outcomes for largemouth bass?. Fisheries Research, 233, 1-10, 10.1016/j.fishres.2020.105756	Catch-and-release (C&R) angling is common with anglers releasing a portion of their catch to comply with harvest regulations or because of their conservation ethic. The basis of C&R lies in the assumption that a large proportion of the fish survive and experience limited fitness consequences – that is, the welfare status of individual fish is maintained. However, the level of experience of an ang…	Largemouth Bass (Micropterus salmoides)	fish	Eastern ontario / Quebec	0	reflex impairment, ramp		1	1						immediate			observation	rec		no	no
71	Pinder, A. C., Velterop, R., Cooke, S. J., & Britton, J. R.	2017	Consequences of catch-and-release angling for black bream Spondyliosoma cantharus, during the parental care period: implications for management	74(1)	254	262	ICES JOURNAL OF MARINE SCIENCE	FEB	10.1093/icesjms/fsw151	Pinder, A. C., Velterop, R., Cooke, S. J., & Britton, J. R. (2017). Consequences of catch-and-release angling for black bream Spondyliosoma cantharus, during the parental care period: implications for management. ICES Journal of Marine Science, 74(1), 254-262, 10.1093/icesjms/fsw151	Black sea bream Spondyliosoma cantharus is highly valued for its sporting and eating qualities. Due to its inshore spawning aggregations and male nest guarding behaviors, it is considered vulnerable to over-exploitation via recreational angling. Accordingly, greater uptake of the practice of catch-and-release (C&R) may provide some potential to limit the effects of angling on populations. Thus, t…	Black sea bream Spondyliosoma cantharus	fish	Dorset ports of Poole, Swanage and Weymouth, Southern England	1	blood physiology, ramp, reflex impairment	1	1	1						immediate			observation	rec		no	no
76	Raby, G.D., Messmer, V., Tobin, A.J., Hoey, A.S., Jutfelt, F., Sundin, J., Cooke, S.J. and Clark, T.D.,	2018	Swim for it: Effects of simulated fisheries capture on the post-release behaviour of four Great Barrier Reef fishes	206	129	137	FISHERIES RESEARCH	OCT	10.1016/j.fishres.2018.05.012	Raby, G.D., Messmer, V., Tobin, A.J., Hoey, A.S., Jutfelt, F., Sundin, J., Cooke, S.J. and Clark, T.D., (2018), Swim for it: Effects of simulated fisheries capture on the post-release behaviour of four Great Barrier Reef fishes. Fisheries research, 206, 129-137, 10.1016/j.fishres.2018.05.012	After being caught and released by a fishery, some animals may be sufficiently impaired so as to be vulnerable to predators. The duration and severity of post-release impairments have rarely been studied under natural conditions; the vitality of animals is usually assessed aboard a vessel, prior to release, while examinations of post-release behaviour are usually restricted to what is within view…	coral trout (Plectropomus leopardus), two species of emperor (Lethrinus spp.), and the Spanish flag snapper (Lutjanus carponotatus)	fish	Great Barrier Reef	1	behavioural response				1	1		1		immediate			observation	rec		no	no
77	Lennox, R.J., Mayer, I., Havn, T.B., Johansen, M.R., Whoriskey, K., Cooke, S.J., Thorstad, E.B. and Uglem, I.,	2016	Effects of recreational angling and air exposure on the physiological status and reflex impairment of European grayling (Thymallus thymallus)	21	461	470	BOREAL ENVIRONMENT RESEARCH	NOV	ISSN 1797-2469	Lennox, R.J., Mayer, I., Havn, T.B., Johansen, M.R., Whoriskey, K., Cooke, S.J., Thorstad, E.B. and Uglem, I.,(2016). Effects of recreational angling and air exposure on the physiological status and reflex impairment of European grayling (Thymallus thymallus).	European grayling (Thymallus thymallus) is a popular recreational fish that may be lifted out of the water to facilitate hook removal or for admiration. To evaluate the effects of air exposure and angling-induced exhaustive exercise on released grayling condition, we assessed blood physiology and reflexes of grayling after angling and air exposure in the subarctic River Lakselva (Norway) at midsu…	European grayling (Thymallus thymallus)	fish	Lakselva watershed in Porsanger County, Finnmark, Norway,	0	blood physiology and reflex impairment	1		1						immediate			observation	rec		no	no
81	Cook, K. V., Hinch, S. G., Watson, M. S., Patterson, D. A., Reid, A. J., & Cooke, S. J.	2018	Experimental capture and handling of chum salmon reveal thresholds in injury, impairment, and physiology: Best practices to improve bycatch survival in a purse seine fishery	206	96	108	FISHERIES RESEARCH	OCT	10.1016/j.fishres.2018.04.021	Cook, K. V., Hinch, S. G., Watson, M. S., Patterson, D. A., Reid, A. J., & Cooke, S. J. (2018). Experimental capture and handling of chum salmon reveal thresholds in injury, impairment, and physiology: Best practices to improve bycatch survival in a purse seine fishery. Fisheries Research, 206, 96-108, 10.1016/j.fishres.2018.04.021	Recommendations and regulations regarding handling of non-target fish (i.e. bycatch) are often vague and subjective in commercial fisheries. Identifying how different components of capture influence the condition of discarded fish can help develop specific guidelines and best handling practices. Using an experimental approach, we modified the severity of capture stressors in commercial purse sein…	chum salmon (Oncorhynchus keta)	fish	northern coastal regions of BC	1	reflex impairment, blood physiology	1	1	1			1			days	1		observation in holding tanks	comm		no	no
85	Delle Palme, C. A., Nguyen, V. M., Gutowsky, L. F., & Cooke, S. J.	2016	Do fishing education programs effectively transfer ‘catch-and-release’best practices to youth anglers yielding measurable improvements in fish condition and survival?	417	1	8	KNOWLEDGE & MANAGEMENT OF AQUATIC ECOSYSTEMS	DEC	10.1051/kmae/2016029	Delle Palme, C. A., Nguyen, V. M., Gutowsky, L. F., & Cooke, S. J. (2016). Do fishing education programs effectively transfer ‘catch-and-release’best practices to youth anglers yielding measurable improvements in fish condition and survival?. Knowledge & Management of Aquatic Ecosystems, (417), 1-8, 10.1051/kmae/2016029	There is growing interest in educating anglers on catch-and-release (C&R) best practices, yet there is little information on whether angler education programs yield measurable improvements in fish condition and survival. As such, we conducted a study focused on mixed-gender youth groups (aged 8–10) and contrasted three levels of training intervention. Treatment 1 training had no mention of C&R be…	bluegill (Lepomis macrochirus), pumpkinseed (Lepomis gibbosus), yellow perch (Perca flavescens), gold shiner (Notemigonus crysoleucas), rock bass (Ambloplites rupestris)	fish	Ottawa, Ontario	0	ramp, reflex impairment		1	1						immediate	1		observation in holding tanks	rec		no	no
86	Struthers, D. P., Bower, S. D., Lennox, R. J., Gilroy, C. E., MacDonald, E. C., Cooke, S. J., & Litvak, M. K.	2018	Short‐term physiological disruption and reflex impairment in Shortnose Sturgeon exposed to catch‐and‐release angling	38(5)	1075	1084	NORTH AMERICAN JOURNAL OF FISHERIES MANAGEMENT	JUL	doi.org/10.1002/nafm.10212	Struthers, D. P., Bower, S. D., Lennox, R. J., Gilroy, C. E., MacDonald, E. C., Cooke, S. J., & Litvak, M. K. (2018). Short‐term physiological disruption and reflex impairment in Shortnose Sturgeon exposed to catch‐and‐release angling. North American Journal of Fisheries Management, 38(5), 1075-1084, doi.org/10.1002/nafm.10212	Sturgeons (Acipenseridae) are the most imperilled group of fishes globally. Yet, many species remain important targets of recreational anglers. In the Saint John River, New Brunswick, Shortnose Sturgeon Acipenser brevirostrum is a popular species targeted by recreational anglers. The International Union for the Conservation of Nature has placed Shortnose Sturgeon on the Red List as “Vulnerable,” …	Shortnose Sturgeon Acipenser brevirostrum	fish	Saint John River, New Brunswick	0	blood physiology, ramp and reflex impairment	1	1	1						immediate	1		observation in holding tanks	rec		no	no
87	Louison, M. J., Hasler, C. T., Raby, G. D., Suski, C. D., & Stein, J. A.	2017	Chill out: physiological responses to winter ice-angling in two temperate freshwater fishes	5(1)	1	11	CONSERVATION PHYSIOLOGY	APR	10.1093/conphys/cox027	Louison, M. J., Hasler, C. T., Raby, G. D., Suski, C. D., & Stein, J. A. (2017). Chill out: physiological responses to winter ice-angling in two temperate freshwater fishes. Conservation physiology, 5(1), 10.1093/conphys/cox027	A large body of research has documented the stress response of fish following angling capture. Nearly all of these studies have taken place during the open-water season, with almost no work focused on the effects of capture in the winter via ice angling. We therefore conducted a study to examine physiological disturbance and reflex impairment following capture by ice-angling in two commonly targe…	bluegill (Lepomis macrochirus) and yellow perch (Perca flavescens)	fish	eastern Wisconsin (USA)	0	blood physiology, ramp, reflex impairment	1	1	1						immediate	1		observation in holding tanks	rec		no	no
88	Abrams, A. E., Rous, A. M., Brooks, J. L., Lawrence, M. J., Midwood, J. D., Doka, S. E., & Cooke, S. J.	2018	Comparing immobilization, recovery, and stress indicators associated with electric fish handling gloves and a portable electrosedation system	147(2)	390	399	TRANSACTIONS OF THE AMERICAN FISHERIES SOCIETY	MAR	10.1002/tafs.10034	Abrams, A. E., Rous, A. M., Brooks, J. L., Lawrence, M. J., Midwood, J. D., Doka, S. E., & Cooke, S. J. (2018). Comparing immobilization, recovery, and stress indicators associated with electric fish handling gloves and a portable electrosedation system. Transactions of the American Fisheries Society, 147(2), 390-399, 10.1002/tafs.10034	Fish sedation facilitates safer handling of fish during scientific research or fisheries assessment practices, thus limiting risk of injury to fish and reducing stress responses. In recent years, there has been growing interest in using electricity to sedate fish; two methods include (1) lower‐voltage, non‐pulsed‐DC fish handling gloves (FHGs) that tend to only sedate fish while the gloves are to…	Bluegills (Lepomis macrochirus) and Largemouth Bass (Micropterus salmoides)	fish	Lake Opinicon (Chaffey's Lock, Ontario, Canada	0	blood physiology, ramp, refelx impairment	1	1	1	1			1		immediate & days	1		observation in holding tanks	science		no	no
90	Gilbert, M. J., & Tierney, K. B.	2018	Warm northern river temperatures increase post‐exercise fatigue in an Arctic migratory salmonid but not in a temperate relative	32(3)	687	700	FUNCTIONAL ECOLOGY	OCT	10.1111/1365-2435.13006	Gilbert, M. J., & Tierney, K. B. (2018). Warm northern river temperatures increase post‐exercise fatigue in an Arctic migratory salmonid but not in a temperate relative. Functional Ecology, 32(3), 687-700.	The Arctic is warming at twice the global average rate; how native and non‐native anadromous fishes will respond remains largely unknown. Some native Arctic salmonids are already experiencing warm (>21°C), physically challenging migratory river conditions and large diurnal temperature fluctuations (>10°C). We conducted field and laboratory experiments to determine how these extreme conditions may…	Arctic char, rainbow trout	fish	Nulahugluk Creek, Nunavut	0	blood physiology, ramp, reflex impairment	1		1				1		days	1		observation in holding tanks	ecological		no	no
91	Eberts, R. L., Butt, J. C., & Somers, C. M.	2018	Unexplained variation in movement by Walleye and Sauger after catch‐and‐release angling tournaments	38(6)	1350	1366	NORTH AMERICAN JOURNAL OF FISHERIES MANAGEMENT	OCT	10.1002/nafm.10235	Eberts, R. L., Butt, J. C., & Somers, C. M. (2018). Unexplained variation in movement by Walleye and Sauger after catch‐and‐release angling tournaments. North American Journal of Fisheries Management, 38(6), 1350-1366, 10.1002/nafm.10235	Walleye Sander vitreus is a popular species for catch‐and‐release angling tournaments in North America, but we currently know little about the postrelease behavior of this species and the congeneric Sauger S. canadensis. We used radiotelemetry and acoustic telemetry to track Walleyes (n = 101) and Saugers (n = 19) for 7 d after release at tournaments in Saskatchewan. Our objectives were to provid…	Walleye Sander vitreus, Sauger S. canadensis	fish	Saskatchewan	0	post-release behaviour, ramp, reflex impairment			1				1		weeks			acoustic telemetry	rec		no	no
93	Cooke, S. J., Cooke, C. J. A., & Brownscombe, J. W.	2016	Ultralight or heavyweight? The interactive effects of gear strength and air exposure on reflex impairment in largemouth bass	145(6)	1202	1207	TRANSACTIONS OF THE AMERICAN FISHERIES SOCIETY	SEP	10.1080/00028487.2016.1208116	Cooke, S. J., Cooke, C. J. A., & Brownscombe, J. W. (2016). Ultralight or heavyweight? The interactive effects of gear strength and air exposure on reflex impairment in largemouth bass. Transactions of the American Fisheries Society, 145(6), 1202-1207, 10.1080/00028487.2016.1208116	Although much is known about the factors that influence the effects of catch-and-release angling on fish condition and survival, relatively little is known about the effects of fishing gear strength on fight time and, hence, fish condition. Moreover, little is known about how gear strength and fight time interact with air exposure duration to ultimately influence the level of exhaustion experienc…	Largemouth Bass (Micropterus salmoides)	fish	eastern ontario	0	reflex impairment, ramp			1						immediate			observation	rec		no	no
94	Eberts, R. L., Zak, M. A., Manzon, R. G., & Somers, C. M.	2018	Walleye responses to barotrauma relief treatments for catch-and-release angling: short-term changes to condition and behavior.	9(2)	415	430	JOURNAL OF FISH AND WILDLIFE MANAGEMENT	JUN	10.3996/112017-JFWM-096	Eberts, R. L., Zak, M. A., Manzon, R. G., & Somers, C. M. (2018). Walleye responses to barotrauma relief treatments for catch-and-release angling: short-term changes to condition and behavior. Journal of Fish and Wildlife Management, 9(2), 415-430, 10.3996/112017-JFWM-096	Barotrauma causes stress and impairment in fish and can cause mortality after catch and release. Relief of barotrauma symptoms is necessary to reduce mortality, but we currently know little about sublethal effects associated with relief methods. Here, we assess the condition and behavior of tournament-caught Walleye Sander vitreus with barotrauma by using three popular relief methods: 1) swim bla…	Walleye (Sander vitreus)	fish	Last Mountain Lake, Saskatchewan, Canada	0	barotrauma, post-release behavior, reflex impairment, ramp		1	1	1		1	1		days	1		observation in holding tanks, accoustic telemetry	rec		no	no
95	Uhlmann, S. S., Yochum, N., & Ampe, B.	2020	Repeatability of flatfish reflex impairment assessments based on video recordings	15(2)	e0229456		PloS one	FEB	10.1371/journal.pone.0229456	Uhlmann, S. S., Yochum, N., & Ampe, B. (2020). Repeatability of flatfish reflex impairment assessments based on video recordings. PloS one, 15(2), e0229456, 10.1371/journal.pone.0229456	Using measures of reflex impairment and injury to quantify an aquatic organism’s vitality have gained popularity as survival predictors of discarded non-target fisheries catch. To evaluate the robustness of this method with respect to ‘rater’ subjectivity, we tested inter- and intra-rater repeatability and the role of ‘expectation bias’. From video clips, multiple raters determined impairment lev…	common sole (Solea solea)	fish	Laboratory in Ostend, Belgium	1	post-release behaviour, ramp, reflex impairment			1				1		immediate			observation	comm, science		no	no
98	Mullen, E. J., Schoen, A. N., Hauger, M. D., Murray, L., & Anderson, W. G.	2020	Angler Experience and Seasonal Effects on the Response of the Lake Sturgeon to Catch‐and‐Release Angling	149(6)	709	720	TRANSACTIONS OF THE AMERICAN FISHERIES SOCIETY	AUG	10.1002/tafs.10266	Mullen, E. J., Schoen, A. N., Hauger, M. D., Murray, L., & Anderson, W. G. (2020). Angler Experience and Seasonal Effects on the Response of the Lake Sturgeon to Catch‐and‐Release Angling. Transactions of the American Fisheries Society, 149(6), 709-720, 10.1002/tafs.10266	Lake Sturgeon Acipenser fulvescens, once widespread throughout North America, are now considered endangered in much of their natural range. However, recreational catch‐and‐release (C&R) fisheries targeting the Lake Sturgeon have developed in areas with strong populations. Here, we evaluated physiological and behavioral impairment of Lake Sturgeon after C&R angling. Fish were angled from the Winni…	Lake Sturgeon Acipenser fulvescens	fish	Winnipeg River	0	blood physiology, behaviour, reflex impairment, ramp	1		1	1			1		days, weeks	1		observation in holding nets	rec		no	no
99	Mannheim, S.L., Childs, A.R., Butler, E.C., Winkler, A.C., Parkinson, M.C., Farthing, M.W., Zweig, T., McCord, M., Drobniewska, N. and Potts, W.M.,	2018	Working with, not against recreational anglers: Evaluating a pro-environmental behavioural strategy for improving catch-and-release behaviour.	206	44	56	FISHERIES RESEARCH	OCT	10.1016/j.fishres.2018.04.016	Mannheim, S.L., Childs, A.R., Butler, E.C., Winkler, A.C., Parkinson, M.C., Farthing, M.W., Zweig, T., McCord, M., Drobniewska, N. and Potts, W.M., (2018). Working with, not against recreational anglers: Evaluating a pro-environmental behavioural strategy for improving catch-and-release behaviour. Fisheries Research, 206, 44-56. 10.1016/j.fishres.2018.04.016	Catch-and-release (C&R) is increasingly popular in recreational fisheries as it is thought to protect target species while still allowing anglers to continue recreational fishing activities. Several studies have highlighted high rates of mortality and many sub-lethal effects which ultimately have a negative impact on fish population viability. With poorly developed handling practices, the fish th…	teleosts , elasmobranchs	fish	South Africa	1	reflex impairment, ramp, blood physiology	1		1						immediate			observation	rec		no	no
104	Bower, S. D., Mahesh, N., Raghavan, R., Danylchuk, A. J., & Cooke, S. J.	2019	Sub-lethal responses of mahseer (Tor khudree) to catch-and-release recreational angling	211	231	237	FISHERIES RESEARCH	MAR	10.1016/j.fishres.2018.11.004	Bower, S. D., Mahesh, N., Raghavan, R., Danylchuk, A. J., & Cooke, S. J. (2019). Sub-lethal responses of mahseer (Tor khudree) to catch-and-release recreational angling. Fisheries research, 211, 231-237, 10.1016/j.fishres.2018.11.004	Fishes exhibit a range of biological responses to the process of catch-and-release recreational angling. In the last decade, research has begun to consider how such fisheries interactions alter the behaviour (e.g., movement, feeding activity, reproduction) of fish upon release. In this study, we assessed reflex impairment and then affixed radio telemetry transmitters to 34 blue-finned mahseer (To…	blue-finned mahseer (Tor khudree)	fish	Cauvery River, India	0	reflex impairment, ramp, behaviour			1				1		immediate, days			acoustic telemetry	rec		no	no
105	Weissman, A. M., Mandelman, J. W., Rudders, D. B., & Sulikowski, J. A.	2018	The effect of capture and handling stress in Lophius americanus in the scallop dredge fishery	6(1)	coy058		CONSERVATION PHYSIOLOGY	OCT	10.1093/conphys/coy058	Weissman, A. M., Mandelman, J. W., Rudders, D. B., & Sulikowski, J. A. (2018). The effect of capture and handling stress in Lophius americanus in the scallop dredge fishery. Conservation physiology, 6(1), coy058.	Capture and handling stress studies are considered a primary research priority, particularly for species and fisheries where discard rates are high, and/or for overfished stocks and species of concern. Lophius americanus, a commercially valuable finfish in New England, constitutes the second highest bycatch species within the sea scallop dredge fishery. Despite its commercial importance, no data …	monkfish (Lophius americanus)	fish	Georges Bank, Mid-Atlantic Bight	1	behavior, reflex impairment, ramp, injury, blood physiology	1	1	1				1		immediate			observation	comm		no	no
111	Benson, C. W., Shea, B. D., de Silva, C., Donovan, D., Holder, P. E., Cooke, S. J., & Gallagher, A. J.	2019	Physiological consequences of varying large shark exposure on striped bass (Morone saxatilis)	97(12)	1195	1202	CANADIAN JOURNAL OF ZOOLOGY	OCT	10.1139/cjz-2019-0173	Benson, C. W., Shea, B. D., de Silva, C., Donovan, D., Holder, P. E., Cooke, S. J., & Gallagher, A. J. (2019). Physiological consequences of varying large shark exposure on striped bass (Morone saxatilis). Canadian Journal of Zoology, 97(12), 1195-1202. 10.1139/cjz-2019-0173	Large marine predators often aggregate seasonally in discrete locations to take advantage of optimal foraging conditions, leading to spatial and temporal variation in their exposure on other species. However, our understanding of the impacts this exposure may have on the behavior and physiology of prey is poor, especially in marine systems. Here, we evaluated the non-consumptive effects of potent…	striped bass (Morone saxatilis (Walbaum, 1792))	fish	Cape Cod, Massachusetts, USA	1	blood physiology and reflex impairment	1		1						immediate, moths, years			observation	rec		no	no
115	Morfin, M., Kopp, D., Benoît, H. P., & Méhault, S.	2019	Comparative assessment of two proxies of fish discard survival	98	310	316	ECOLOGICAL INDICATORS	MAR	10.1016/j.ecolind.2018.10.060	Morfin, M., Kopp, D., Benoît, H. P., & Méhault, S. (2019). Comparative assessment of two proxies of fish discard survival. Ecological Indicators, 98, 310-316, 10.1016/j.ecolind.2018.10.060	Two vitality index approaches have been demonstrated to be good proxies of discard survival in similar fishing and environmental conditions: Reflex Action Mortality Predictors combined with injuries (RI) scores that measure the proportion of impaired reflexes and injuries, and a simpler, quicker, but less precise approach based on ordinal categories related to fish body movements and injuries (se…	European seabass (Dicentrarchus labrax), small-spotted catshark (Scyliorhinus canicula), European plaice (Pleuronectes platessa), skates (Rajidae family) and common sole (Solea solea)	fish	Bay of Biscay	1	reflex impairment, ramp, injury		1	1						immediate			observation	comm		no	no
118	Anderson, B. N., Weissman, A. M., Sweezey, B., Mandelman, J., Rudders, D. B., & Sulikowski, J. A.	2020	Bycatch in a Commercial Lobster Fishery: Effects on Two Benthic Predators, Sea Raven and Longhorn Sculpin	12(2)	113	123	MARINE AND COASTAL FISHERIES	MAR	doi.org/10.1002/mcf2.10114	Anderson, B. N., Weissman, A. M., Sweezey, B., Mandelman, J., Rudders, D. B., & Sulikowski, J. A. (2020). Bycatch in a Commercial Lobster Fishery: Effects on Two Benthic Predators, Sea Raven and Longhorn Sculpin. Marine and Coastal Fisheries, 12(2), 113-123, doi.org/10.1002/mcf2.10114	Studying the species‐specific responses to fishing capture is critical for effective management and conservation of bycatch species given that acute stress incurred from capture and handling may ultimately lead to mortality. While species of low commercial value are often overlooked, having accurate information on the effects of capture on all species is necessary for ecosystem‐based management. …	Sea Raven (SR) Hemitripterus americanus and Longhorn Sculpin (LHS) Myoxocephalus octodecemspinosus	fish	Gulf of Maine	1	condition index, blood physiology, reflex impairment	1	1	1			1			immediate			observation	comm		no	no
124	McLean, M.F., Litvak, M.K., Stoddard, E.M., Cooke, S.J., Patterson, D.A., Hinch, S.G., Welch, D.W. and Crossin, G.T.	2020	Linking environmental factors with reflex action mortality predictors, physiological stress, and post-release movement behaviour to evaluate the response of white sturgeon (Acipenser transmontanus Richardson, 1836) to catch-and-release angling	240	110618		COMPARATIVE BIOCHEMISTRY AND PHYSIOLOGY PART A: MOLECULAR & INTEGRATIVE PHYSIOLOGY	FEB	10.1016/j.cbpa.2019.110618	McLean, M.F., Litvak, M.K., Stoddard, E.M., Cooke, S.J., Patterson, D.A., Hinch, S.G., Welch, D.W. and Crossin, G.T., (2020). Linking environmental factors with reflex action mortality predictors, physiological stress, and post-release movement behaviour to evaluate the response of white sturgeon (Acipenser transmontanus Richardson, 1836) to catch-and-release angling. Comparative Biochemistry and…	White sturgeon are the largest freshwater fish in North America and are the focus of an intense catch-and-release (C&R) fishery; the effects are largely unknown. We assessed the effect of fight and handling time, water temperature, river discharge rate, and fish size on physiological and reflex impairment responses of wild white sturgeon to angling. Sixty of these fish were tagged with acoustic t…	white sturgeon (Acipenser transmontanus Richardson, 1836)	fish	B.C., Canada	0	post-release behaviour, ramp, reflex impairment, blood physiology	1		1				1		immediate, days			observation, acoustic telemetry	rec		no	no
125	Goetz, D. B., Hartman, K. J., & Hansbarger, J. L.		Quantifying Catch-and-Release Mortality and Determining its Effect on Southern Muskellunge Populations						https://muskiesinc.org/indy_files/files/3%20-%20southernmuskyprojectVA%20%207-18.pdf	Goetz, D. B., Hartman, K. J., & Hansbarger, J. L. Quantifying Catch-and-Release Mortality and Determining its Effect on Southern Muskellunge Populations INVESTIGATORS Derek P. Crane, Ph. D. Coastal Carolina University-Department of Biology.		Muskellunge	fish	upper James River	0	reflex impairment, ramp, post-release behavior		1	1				1		immediate, days, months			observation, accoustic telemetry	rec		no	no
126	Butler, E. C., Childs, A. R., Duncan, M. I., & Potts, W. M.	2020	Understanding the effects of recreational catch‐and‐release angling on an increasingly important foreign fishing tourism species, the giant African threadfin Polydactylus quadrifilis (Cuvier)	27(6)	603	614	FISHERIES MANAGEMENT AND ECOLOGY	JUL	10.1111/fme.12451	Butler, E. C., Childs, A. R., Duncan, M. I., & Potts, W. M. (2020). Understanding the effects of recreational catch‐and‐release angling on an increasingly important foreign fishing tourism species, the giant African threadfin Polydactylus quadrifilis (Cuvier). Fisheries Management and Ecology, 27(6), 603-614, 10.1111/fme.12451	Foreign fishing tourism (FFT) is becoming increasingly popular in the developing world, where it often coexists alongside other important sectors involving domestic recreational anglers and dependant artisanal and subsistence fishing communities. Therefore, it is important that FFT operations use effective catch‐and‐release (C&R) angling to minimise negative impacts to locally important fishery s…	Giant African Thrreadfin Polydactylus quadrifilis (Cuvier)	fish	Kwanza Estuary, Angola.	1	reflex impairment, ramp, blood physiology	1	1	1						immediate			observation	rec		no	no
128	Hager, Z. F.	2017	Effects of venting and recompression on post-release behavior of snapper-grouper species						https://search.proquest.com/docview/1937564427?pq-origsite=gscholar&fromopenview=true	Hager, Z. F. (2017). Effects of venting and recompression on post-release behavior of snapper-grouper species. College of Charleston.	Many traditional fisheries management regulations result in regulatory discards, which may experience mortality due to factors such as barotrauma. This study investigated the effects of common catch-andrelease procedures as well as immediate release condition on delayed post-release behavior and mortality of selected recreationally and commercially important snapper grouper species: Black Sea Bas…	Black Sea Bass, Red Porgy, Red Snapper, and Gray Triggerfish	fish	South Atlantic	1	post-release behaviour, reflex impairment		1	1		1		1		immediate	1		observation in holding nets	rec		no	no
130	Trahan, A.T., Chhor, A.D., Lawrence, M.J., Brownscombe, J.W., Glassman, D.M., Reid, C.H., Abrams, A.E., Danylchuk, A.J. and Cooke, S.J.	2020	Do carbonated beverages reduce bleeding from gill injuries in angled Northern Pike?				NORTH AMERICAN JOURNAL OF FISHERIES MANAGEMENT	DEC	10.1002/nafm.10571	Trahan, A.T., Chhor, A.D., Lawrence, M.J., Brownscombe, J.W., Glassman, D.M., Reid, C.H., Abrams, A.E., Danylchuk, A.J. and Cooke, S.J., (2020). Do carbonated beverages reduce bleeding from gill injuries in angled Northern Pike?. North American Journal of Fisheries Management. 10.1002/nafm.10571	The premise of catch-and-release recreational angling is that post-release survival is high. Therefore, it is common for anglers, management agencies, and conservation organizations to share information on handling practices and other strategies that are believed to improve the welfare and survival of fish that are released. A recent surge in popularity has sensationalized the use of carbonated b…	Northern Pike (Esox lucius)	fish	eastern ontario	0	injury, blood, reflex impairment, ramp	1	1	1			1			immediate	1		observation in holding tanks	rec		no	no
131	Day, R. D., McCauley, R. D., Fitzgibbon, Q. P., Hartmann, K., & Semmens, J. M.	2019	Seismic air guns damage rock lobster mechanosensory organs and impair righting reflex	286(1907)	20191424.		PROCEEDINGS OF THE ROYAL SOCIETY B	JUL	doi.org/10.1098/rspb.2019.1424	Day, R. D., McCauley, R. D., Fitzgibbon, Q. P., Hartmann, K., & Semmens, J. M. (2019). Seismic air guns damage rock lobster mechanosensory organs and impair righting reflex. Proceedings of the Royal Society B, 286(1907), 20191424, doi.org/10.1098/rspb.2019.1424	The effects of anthropogenic aquatic noise on marine invertebrates are poorly understood. We investigated the impact of seismic surveys on the righting reflex and statocyst morphology of the palinurid rock lobster, Jasus edwardsii, using field-based exposure to air gun signals. Following exposure equivalent to a full-scale commercial assay passing within 100–500 m, lobsters showed impaired righti…	rock lobster, Jasus edwardsii	crustaceans	Shoemaker Point, Tasmania, Australia	1	reflex impairment, physiology	1		1						days, months, years	1		observation in holding tanks	comm		no	no
